# Supplementary material for: Crystal structure of 2-(2-bromo­phen­yl)-4-(1H-indol-3-yl)-6-(thio­phen-2-yl)pyridine-3-carbo­nitrile
Source: Acta Crystallogr Sect E Struct Rep Online. 2014 Aug 1;70(Pt 9):o968–9. doi: 10.1107/S1600536814017188 (PMC4186133; doi:10.1107/S1600536814017188)
Supplement: Supplementary file 2 [file e-70-0o968-Isup2.hkl]

#
# h,k,l, Fc-squared, Fo-squared, sigma(Fo-squared) and status flag
#
data_I
_shelx_title ' SINAKUMAR_4_NEW in P2(1)/c'
_shelx_refln_list_code          4
_shelx_F_calc_maximum      262.07
_exptl_crystal_F_000       920.00
_reflns_d_resolution_high  0.7828
 
loop_
 _symmetry_equiv_pos_as_xyz
 'x, y, z'
 '-x, y+1/2, -z+1/2'
 '-x, -y, -z'
 'x, -y-1/2, z-1/2'
 
_cell_length_a    10.4700
_cell_length_b    21.3530
_cell_length_c     9.2920
_cell_angle_alpha  90.000
_cell_angle_beta  107.710
_cell_angle_gamma  90.000
 
_shelx_F_squared_multiplier     1.000
 
loop_
 _refln_index_h
 _refln_index_k
 _refln_index_l
 _refln_F_squared_calc
 _refln_F_squared_meas
 _refln_F_squared_sigma
 _refln_observed_status
   1   0   0     1585.18     1749.29     32.94 o
   2   0   0      477.29      504.83      8.80 o
   3   0   0     1143.91     1069.13     42.33 o
   4   0   0    20719.70    20173.54    331.28 o
   5   0   0     6646.45     6780.29    144.69 o
   6   0   0     7021.10     6896.32    157.79 o
   7   0   0       98.14      110.89     19.40 o
   8   0   0      413.06      448.81     28.39 o
   9   0   0      169.35      209.32     26.97 o
  10   0   0      284.19      247.58     30.15 o
  11   0   0       20.15       24.57     53.23 o
  12   0   0       72.10       39.58     59.37 o
   1   1   0        0.79       17.74      2.09 o
   2   1   0     7248.63     7566.87    122.14 o
   3   1   0      282.34      323.71      7.58 o
   4   1   0        6.68        2.48      4.48 o
   5   1   0      540.23      518.10     20.19 o
   7   1   0       82.04      107.14     13.65 o
   8   1   0      312.24      335.23     22.56 o
   9   1   0      349.20      357.90     20.73 o
  10   1   0      125.42      119.28     27.05 o
  11   1   0       75.53      104.78     26.73 o
  12   1   0       56.50       93.97     42.43 o
   0   2   0    16163.09    17209.47    409.33 o
   1   2   0       59.32       77.71      3.36 o
   2   2   0     9337.32    10266.10    144.09 o
   3   2   0      359.82      312.38     10.07 o
   4   2   0     1334.73     1269.70     18.41 o
   5   2   0      124.39      115.68     10.12 o
   6   2   0      749.89      784.09     15.75 o
   7   2   0      491.49      450.47     19.17 o
   8   2   0        1.54       30.72     28.57 o
   9   2   0      186.32      186.87     23.64 o
  10   2   0       98.26      119.83     25.02 o
  11   2   0       38.63       64.03     26.72 o
  12   2   0        5.70      -27.87     40.98 o
   1   3   0     4022.73     4208.13     88.21 o
   2   3   0     7683.22     8561.51    269.39 o
   3   3   0       23.01       30.75      3.19 o
   4   3   0      153.14      126.67      4.96 o
   5   3   0     3935.14     3730.15     54.33 o
   6   3   0     1888.18     1783.84     27.86 o
   7   3   0      129.35      108.54     13.43 o
   8   3   0     1670.29     1612.59     54.71 o
   9   3   0      462.26      497.95     28.11 o
  10   3   0      411.34      422.67     29.29 o
  11   3   0       87.98      111.48     27.62 o
  12   3   0       46.61       78.98     29.00 o
   0   4   0     3344.77     3243.24     95.99 o
   1   4   0     3548.62     3897.47     63.24 o
   2   4   0     2602.90     2873.67     57.79 o
   3   4   0     5149.27     5177.98     97.54 o
   4   4   0     4745.87     4432.26     76.14 o
   5   4   0     2182.52     2152.55     38.51 o
   6   4   0      166.24      171.48     12.69 o
   7   4   0      276.51      280.95     19.21 o
   8   4   0      597.15      615.97     28.62 o
   9   4   0       72.52       89.54     21.97 o
  10   4   0       34.67       18.57     24.09 o
  11   4   0       20.58       35.79     27.11 o
  12   4   0       22.66       64.56     35.77 o
   1   5   0       66.75       57.04      2.17 o
   2   5   0       24.03       37.68      3.71 o
   3   5   0     1489.84     1504.23     28.08 o
   4   5   0       69.04       99.15      6.30 o
   5   5   0       16.76       22.07      4.34 o
   6   5   0       11.41       13.05      5.28 o
   7   5   0       18.93       46.60     13.67 o
   8   5   0       38.88       60.46     18.73 o
   9   5   0        2.88      -20.96     20.96 o
  10   5   0        0.13       69.38     24.64 o
  11   5   0        2.83        6.43     26.98 o
  12   5   0       22.95       65.42     29.40 o
   0   6   0    29431.86    30429.70    471.77 o
   1   6   0     4527.66     4668.43     60.31 o
   2   6   0     6720.50     7018.22    119.64 o
   3   6   0     5320.48     5386.92    111.08 o
   4   6   0     6367.38     5968.17    135.04 o
   5   6   0     3820.81     3863.45     66.48 o
   6   6   0      842.06      784.38     15.88 o
   7   6   0     1391.75     1346.18     29.87 o
   8   6   0      338.03      329.36     23.54 o
   9   6   0      355.16      350.21     41.53 o
  10   6   0      239.43      223.08     26.94 o
  11   6   0       59.74       76.31     27.46 o
  12   6   0        3.09      -22.36     29.14 o
   1   7   0       36.52       28.56      1.96 o
   2   7   0     1222.52     1273.21     21.47 o
   3   7   0       84.60       73.98      5.17 o
   4   7   0      120.17      105.38      7.27 o
   5   7   0     4974.09     4729.49     83.15 o
   6   7   0      806.13      768.84     18.37 o
   7   7   0        8.35        1.86      7.46 o
   8   7   0      866.62      809.24     34.76 o
   9   7   0      251.36      276.84     27.29 o
  10   7   0      104.40      131.87     40.49 o
  11   7   0       61.19        5.41     26.96 o
  12   7   0      133.38      148.94     30.85 o
   0   8   0     2257.96     2362.55     37.32 o
   1   8   0       78.03      100.93      2.90 o
   2   8   0        0.89        7.46      2.63 o
   3   8   0       36.37       47.96      5.27 o
   4   8   0       87.69       81.64      6.97 o
   5   8   0      155.87      166.27      9.50 o
   6   8   0       27.59       21.28      7.37 o
   7   8   0        4.53        2.37      6.79 o
   8   8   0       76.47       88.39     30.00 o
   9   8   0        0.00       14.79     21.48 o
  10   8   0      137.01       90.05     25.60 o
  11   8   0        3.77        5.61     27.03 o
  12   8   0       50.81       46.44     29.50 o
   1   9   0     3654.43     4549.50     50.73 o
   2   9   0     3968.42     4423.80     60.47 o
   3   9   0      255.53      248.73      7.59 o
   4   9   0     1179.88     1203.26     22.18 o
   5   9   0       13.84       10.86      7.11 o
   6   9   0      657.93      667.79     16.53 o
   7   9   0        3.73       -6.06      6.54 o
   8   9   0     1624.67     1549.95     46.85 o
   9   9   0      102.82      101.89     22.50 o
  10   9   0       15.66       15.40     27.92 o
  11   9   0        8.85      -12.76     26.55 o
  12   9   0      205.63      242.82     32.18 o
   0  10   0     7093.71     6957.05    108.37 o
   1  10   0     4194.58     4427.94     49.42 o
   2  10   0     1022.26      997.28     14.18 o
   3  10   0     4491.22     4350.93     64.19 o
   4  10   0     7382.04     7081.24    110.88 o
   5  10   0     2387.77     2258.13     42.49 o
   6  10   0      379.89      360.33     12.47 o
   7  10   0       82.40       85.87     11.57 o
   8  10   0     1093.35     1066.08     37.58 o
   9  10   0      882.76      809.16     35.24 o
  10  10   0        0.99      -23.77     23.77 o
  11  10   0        0.62        9.06     30.19 o
   1  11   0     4606.39     5136.00     57.30 o
   2  11   0     1160.37     1317.94     18.09 o
   3  11   0      503.07      527.31     10.05 o
   4  11   0       38.51       29.56      6.10 o
   5  11   0      539.39      525.49     14.77 o
   6  11   0      181.28      170.37     11.09 o
   7  11   0      207.49      188.04     14.40 o
   8  11   0      155.16      136.44     27.03 o
   9  11   0        7.07       -6.80     22.35 o
  10  11   0       38.50       56.74     24.92 o
  11  11   0        2.08      -23.41     26.76 o
   0  12   0     1240.33     1277.54     21.21 o
   1  12   0     2279.87     2347.99     26.84 o
   2  12   0     1134.56     1047.03     15.03 o
   3  12   0     1364.17     1367.07     20.63 o
   4  12   0      132.14      123.98      7.19 o
   5  12   0      430.29      383.18     11.37 o
   6  12   0      708.63      645.52     19.25 o
   7  12   0       16.17        7.64     35.48 o
   8  12   0       27.96      -11.37     18.51 o
   9  12   0      233.84      242.35     24.54 o
  10  12   0      112.32       72.22     25.29 o
  11  12   0       49.02       79.25     36.16 o
   1  13   0      958.89     1041.56     13.36 o
   2  13   0      185.00      205.19      6.27 o
   3  13   0      230.74      274.26      7.02 o
   4  13   0      358.43      344.50      9.01 o
   5  13   0      552.42      518.33     13.03 o
   6  13   0      289.31      300.18     13.51 o
   7  13   0      443.44      436.73     32.76 o
   8  13   0      112.18      127.15     20.18 o
   9  13   0      164.34      195.35     30.33 o
  10  13   0       86.72       60.50     32.70 o
  11  13   0       73.58      123.73     49.47 o
   0  14   0     2386.36     2275.89     36.79 o
   1  14   0      210.27      228.41      5.58 o
   2  14   0       12.63       18.21      3.72 o
   3  14   0      791.95      773.08     12.60 o
   4  14   0      646.66      635.08     12.59 o
   5  14   0      128.43      154.36     10.22 o
   6  14   0        8.94       10.32     10.27 o
   7  14   0      107.34      124.88     25.25 o
   8  14   0       12.38       -7.33     24.24 o
   9  14   0       12.42        4.61     27.75 o
  10  14   0        2.13       50.30     32.64 o
   1  15   0      458.68      436.59      7.73 o
   2  15   0        2.26       -0.02      3.92 o
   3  15   0        9.63        6.11      5.99 o
   4  15   0      349.21      372.91     10.67 o
   5  15   0      227.84      214.51     11.40 o
   6  15   0       13.28       14.06     10.64 o
   7  15   0       36.93       25.93     25.25 o
   8  15   0        7.25      -18.53     32.07 o
   9  15   0        6.57      -18.71     37.53 o
  10  15   0        1.31        9.07     32.29 o
   0  16   0     3177.58     3066.67     48.69 o
   1  16   0     1849.27     1912.66     29.10 o
   2  16   0     1881.86     1887.43     27.18 o
   3  16   0     2121.73     1993.11     37.30 o
   4  16   0     1150.13     1062.43     21.13 o
   5  16   0      229.41      230.78     12.01 o
   6  16   0      697.37      679.01     24.52 o
   7  16   0       46.47       77.11     26.61 o
   8  16   0      129.85      101.81     27.30 o
   9  16   0       59.31       30.51     42.65 o
  10  16   0       39.58       22.76     54.25 o
   1  17   0      538.51      516.71     11.89 o
   2  17   0        6.03       19.68      6.44 o
   3  17   0       71.36       56.99      7.39 o
   4  17   0        6.55       -5.15      7.86 o
   5  17   0      162.88      162.35     12.51 o
   6  17   0      149.29      168.48     17.31 o
   7  17   0        6.76        9.55     25.93 o
   8  17   0       57.80       79.00     79.50 o
   9  17   0       70.57      135.15     47.09 o
   0  18   0      190.01      191.78     14.64 o
   1  18   0       51.38       64.75     12.85 o
   2  18   0      386.72      363.73     13.31 o
   3  18   0      211.00      184.94      9.74 o
   4  18   0      189.87      170.44     11.04 o
   5  18   0       75.44       94.49     12.93 o
   6  18   0      330.45      316.26     16.67 o
   7  18   0        0.92       40.94     27.98 o
   8  18   0        0.43      -23.89     46.74 o
   9  18   0       54.60       75.20     32.24 o
   1  19   0      227.68      288.39     17.31 o
   2  19   0      128.69      118.99     18.02 o
   3  19   0      100.72       90.71     18.80 o
   4  19   0      223.32      223.47     53.91 o
   5  19   0      225.67      202.88     17.49 o
   6  19   0        1.17      -13.68     13.68 o
   7  19   0      128.64      219.83     22.92 o
   8  19   0       57.05       35.37     29.41 o
   9  19   0       11.77       29.38     32.85 o
   0  20   0     1662.42     1615.23     79.16 o
   1  20   0      323.18      333.06     17.90 o
   2  20   0       19.62       22.07     17.80 o
   3  20   0        7.89        4.31     18.80 o
   4  20   0      465.36      465.70     28.53 o
   5  20   0      127.89      108.96     23.57 o
   6  20   0      123.71      103.71     20.10 o
   7  20   0       86.06       75.75     31.39 o
   8  20   0       18.65       27.50     30.15 o
   1  21   0       23.18       21.07     15.27 o
   2  21   0        0.65        8.69     18.80 o
   3  21   0        3.19      -10.06     26.27 o
   4  21   0       25.07       33.49     22.21 o
   5  21   0       92.55       84.64     24.35 o
   6  21   0        0.57      -19.78     24.49 o
   8  21   0        0.08       42.65     31.99 o
   0  22   0      253.63      231.51     27.30 o
   1  22   0      170.44      189.03     17.96 o
   2  22   0      289.88      381.12     21.26 o
   3  22   0      211.40      230.16     24.85 o
   4  22   0       81.78       49.89     24.28 o
   5  22   0       36.64       36.74     25.56 o
   6  22   0      115.45       79.72     29.68 o
   1  23   0        0.13       -1.98     13.63 o
   2  23   0        7.89       -0.22     17.85 o
   3  23   0       26.82       34.53     18.51 o
   4  23   0       34.03       84.21     26.12 o
   5  23   0        6.88      -12.67     25.62 o
   6  23   0       48.15       65.49     28.40 o
   0  24   0        0.42      -20.70     20.70 o
   1  24   0       92.69      110.73     16.05 o
   2  24   0        0.85      -13.67     19.34 o
   3  24   0       13.87       10.22     31.20 o
   4  24   0        0.19       -4.40     19.87 o
   5  24   0       20.12       25.71     27.90 o
   6  24   0        0.01      -49.81     49.81 o
   1  25   0       17.62       28.95     16.52 o
   2  25   0        0.27        4.14     16.20 o
   3  25   0      139.63      196.05     23.30 o
   4  25   0        8.89      -19.15     21.31 o
   5  25   0       31.64       -6.45     21.51 o
   0  26   0        2.24       27.05     24.62 o
   1  26   0       42.16       44.44     17.62 o
   2  26   0      167.41      228.24     19.80 o
   3  26   0       46.07       29.50     17.80 o
   1  27   0       14.50       37.15     18.74 o
 -13   1   1       13.13       44.01     42.46 o
 -12   1   1        1.43       -6.61     38.59 o
 -11   1   1       42.72        8.81     35.46 o
 -10   1   1       74.69       88.44     33.77 o
  -9   1   1       68.20      153.42     31.12 o
  -8   1   1       57.68       93.76     14.17 o
  -7   1   1     1119.61     1161.27     87.61 o
  -6   1   1      304.97      331.82      9.02 o
  -5   1   1      152.45      147.23      8.85 o
  -4   1   1     1300.23     1338.15     19.33 o
  -3   1   1    65965.95    63300.07    750.60 o
  -2   1   1      715.45      607.37     11.16 o
  -1   1   1     1092.64     1066.24     17.74 o
   0   1   1    12067.32    12687.79    164.72 o
   1   1   1     9918.01    11375.77    353.94 o
   2   1   1    17494.49    20835.68    533.50 o
   3   1   1     8790.90     9653.61    146.31 o
   4   1   1      649.77      609.65     11.81 o
   5   1   1     6178.24     6217.30     95.15 o
   6   1   1     2995.58     2901.75     50.70 o
   7   1   1      964.59      862.36     26.54 o
   8   1   1        8.99        7.74     15.26 o
   9   1   1      445.83      448.02     22.60 o
  10   1   1      465.55      491.10     25.53 o
  11   1   1       28.75        9.74     21.82 o
  12   1   1       42.12       45.64     29.88 o
 -13   2   1      163.46      204.21     45.58 o
 -12   2   1      140.66      187.72     42.46 o
 -11   2   1      444.26      536.86     70.29 o
 -10   2   1      189.19      205.51     35.70 o
  -9   2   1     1601.72     1492.46     67.57 o
  -8   2   1     1347.96     1263.75     35.91 o
  -7   2   1     2882.04     2772.44     52.49 o
  -6   2   1      730.19      722.66     15.25 o
  -5   2   1      110.48      116.16      8.86 o
  -4   2   1     4814.46     4473.21     64.99 o
  -3   2   1    68682.92    65337.67   1019.52 o
  -2   2   1    11538.79    12049.93    153.40 o
  -1   2   1      167.09      184.98      2.88 o
   0   2   1      423.12      472.71      5.71 o
   1   2   1    23038.70    24592.46    493.19 o
   2   2   1     1651.29     2191.49     51.32 o
   3   2   1      512.27      644.87     11.83 o
   4   2   1      277.05      302.49      7.74 o
   5   2   1        1.17       -0.67      5.19 o
   6   2   1       84.98       74.11     16.21 o
   7   2   1       28.55       61.82     13.02 o
   8   2   1      172.47      135.73     16.40 o
   9   2   1       11.20       15.85     17.52 o
  10   2   1      282.25      336.14     23.29 o
  11   2   1       56.50       35.54     27.53 o
  12   2   1       70.24       85.60     31.14 o
 -12   3   1        0.09        6.62     39.49 o
 -11   3   1       19.36       17.09     35.89 o
 -10   3   1        0.00        1.29     22.41 o
  -9   3   1      150.38      160.62     22.00 o
  -8   3   1        6.30       55.21     15.89 o
  -7   3   1       18.40       57.83     17.88 o
  -6   3   1      885.33      805.91     15.23 o
  -5   3   1     2068.42     2114.66     30.81 o
  -4   3   1      119.73      138.34     16.12 o
  -3   3   1      993.15     1106.51     28.20 o
  -2   3   1      978.18      910.09     15.85 o
  -1   3   1     8216.41     9071.51    111.13 o
   0   3   1     3789.46     4417.48     59.36 o
   1   3   1     4075.74     4589.92     78.27 o
   2   3   1     3393.85     3775.63     66.47 o
   3   3   1        4.82        9.02      3.46 o
   4   3   1      241.78      241.78      8.10 o
   5   3   1     2126.58     2128.04     32.43 o
   6   3   1       30.97       41.92      5.91 o
   7   3   1       50.10       44.92     13.75 o
   8   3   1      122.68      143.39     16.18 o
   9   3   1       15.68       13.00     17.62 o
  10   3   1       44.13       47.04     20.25 o
  11   3   1       13.14       11.68     27.66 o
  12   3   1        0.16      -12.74     30.10 o
 -12   4   1       37.07        1.69     38.09 o
 -11   4   1       31.71       48.35     40.26 o
 -10   4   1      305.38      302.74     26.55 o
  -9   4   1      438.38      440.03     26.48 o
  -8   4   1     1046.43     1018.60     32.27 o
  -7   4   1      961.67      968.23     23.86 o
  -6   4   1      976.66      983.06     18.93 o
  -5   4   1      248.30      275.53     22.74 o
  -4   4   1     4038.74     3730.55     51.10 o
  -3   4   1    18525.32    18192.05    244.95 o
  -2   4   1       14.68       15.18      2.74 o
  -1   4   1     1204.37     1340.75     18.47 o
   0   4   1     2115.06     2265.56     30.77 o
   1   4   1     2520.51     2758.07     47.59 o
   2   4   1      362.99      357.01     12.80 o
   3   4   1      620.03      688.59     13.00 o
   4   4   1      170.82      190.15      7.61 o
   5   4   1      800.73      886.16     20.40 o
   6   4   1       22.31       19.11      6.45 o
   7   4   1      235.29      245.42     16.68 o
   8   4   1       83.01       87.79     18.94 o
   9   4   1        0.77       -6.00     17.43 o
  10   4   1       43.04       39.22     25.20 o
  11   4   1       21.27       23.11     28.00 o
  12   4   1        4.60       65.48     31.22 o
 -12   5   1       15.93      -18.09     37.79 o
 -11   5   1        8.48      -24.69     24.69 o
 -10   5   1      277.29      308.55     26.76 o
  -9   5   1       62.24       47.56     21.12 o
  -8   5   1        3.77        9.89     18.74 o
  -7   5   1      951.35      946.66     27.11 o
  -6   5   1     1677.79     1584.70     24.80 o
  -5   5   1     1280.97     1267.08     19.85 o
  -4   5   1     1663.75     1606.89     27.87 o
  -3   5   1      362.44      336.49      7.63 o
  -2   5   1     7379.02     7195.81    113.58 o
  -1   5   1    20318.66    21866.09    292.77 o
   0   5   1     1096.73     1285.60     17.86 o
   1   5   1     8715.28     8785.83    126.32 o
   2   5   1    23480.77    25518.92    421.49 o
   3   5   1     2321.23     2247.29     39.13 o
   4   5   1     1512.08     1503.78     25.73 o
   5   5   1     5383.30     5524.42     86.38 o
   6   5   1     1761.83     1719.14     27.67 o
   7   5   1     1556.77     1505.92     40.71 o
   8   5   1      479.80      449.56     20.98 o
   9   5   1      436.15      436.71     27.63 o
  10   5   1       88.79      103.06     26.00 o
  11   5   1       38.94       63.21     28.45 o
  12   5   1       46.76       53.65     30.76 o
 -12   6   1       62.45       22.49     38.20 o
 -11   6   1      200.85      211.77     28.06 o
 -10   6   1       68.41       96.76     24.15 o
  -9   6   1       93.42       89.45     21.56 o
  -8   6   1      836.66      798.56     35.99 o
  -7   6   1      364.09      370.49     12.60 o
  -6   6   1      365.42      358.49      9.28 o
  -5   6   1      780.92      766.91     15.53 o
  -4   6   1      637.82      546.72     16.24 o
  -3   6   1      115.68      105.53      4.49 o
  -2   6   1      602.79      697.61     14.00 o
  -1   6   1      722.60      640.61     10.32 o
   0   6   1     3422.18     3575.21     41.93 o
   1   6   1      886.78      860.29     11.75 o
   2   6   1        4.02       14.97      3.55 o
   3   6   1      111.29      106.17      6.96 o
   4   6   1      105.45       98.40      5.38 o
   5   6   1       78.61       86.84      6.88 o
   6   6   1       13.58       -0.55      7.50 o
   7   6   1      296.99      342.46     23.54 o
   8   6   1       11.66       34.28     18.91 o
   9   6   1       14.24       13.10     29.72 o
  10   6   1      154.47      191.12     26.68 o
  11   6   1       38.15       49.00     28.65 o
  12   6   1        9.36       -4.19     30.58 o
 -12   7   1       24.80       16.94     37.37 o
 -11   7   1       44.61       55.05     26.11 o
 -10   7   1      307.61      284.75     26.51 o
  -9   7   1       52.94       61.71     21.46 o
  -8   7   1      604.36      590.03     27.66 o
  -7   7   1      106.66      113.12      7.51 o
  -6   7   1      205.12      189.72      6.97 o
  -5   7   1     1031.79      913.59     17.76 o
  -4   7   1     4916.38     4921.31     71.85 o
  -3   7   1     1167.72     1085.04     19.58 o
  -2   7   1       75.48       56.47      3.25 o
  -1   7   1     4842.10     5162.10     69.91 o
   0   7   1     1724.27     1762.36     20.78 o
   1   7   1     1143.07     1108.79     14.93 o
   2   7   1      465.92      432.05      8.48 o
   3   7   1     1963.70     1963.48     42.75 o
   4   7   1      766.68      707.17     38.60 o
   5   7   1     3083.71     3177.26     56.47 o
   6   7   1      228.60      225.48     11.69 o
   7   7   1      859.95      868.36     37.36 o
   8   7   1      134.60      129.72     36.17 o
   9   7   1      197.66      244.00     24.52 o
  10   7   1      129.29      121.55     25.96 o
  11   7   1       90.63      109.87     29.17 o
 -12   8   1      201.19      247.76     31.83 o
 -11   8   1      232.48      268.92     28.75 o
 -10   8   1        7.15        1.92     23.12 o
  -9   8   1      288.89      293.38     37.95 o
  -8   8   1     1709.79     1624.08     47.38 o
  -7   8   1     2415.28     2306.11     40.46 o
  -6   8   1     2243.85     2069.48     31.65 o
  -5   8   1     1474.34     1297.39     22.79 o
  -4   8   1      552.92      465.06     11.61 o
  -3   8   1    12186.91    11992.60    189.96 o
  -2   8   1     6351.44     7217.18    112.96 o
  -1   8   1      837.82      872.02     12.70 o
   0   8   1     3462.21     3629.65     42.12 o
   1   8   1     2244.84     2150.39     26.79 o
   2   8   1      158.88      167.02      6.79 o
   3   8   1      992.06     1144.08     20.31 o
   4   8   1        0.39        1.72      7.46 o
   5   8   1      130.17      131.99     12.89 o
   6   8   1        8.37       17.36      8.44 o
   7   8   1      336.30      333.74     23.45 o
   8   8   1      124.85      115.60     22.53 o
   9   8   1      171.53      207.88     24.12 o
  10   8   1       10.69       -4.85     28.61 o
  11   8   1       29.47       21.93     28.05 o
 -12   9   1       13.97       15.77     28.01 o
 -11   9   1        4.82       15.59     35.36 o
 -10   9   1        1.02       -9.92     22.90 o
  -9   9   1        7.30      -20.45     20.45 o
  -8   9   1      127.88      151.88     20.26 o
  -7   9   1      736.80      711.52     17.14 o
  -6   9   1      996.49      942.34     19.70 o
  -5   9   1       88.76       79.59      8.30 o
  -4   9   1      285.58      300.86      9.26 o
  -3   9   1     4244.46     4278.41    110.84 o
  -2   9   1     7175.62     7684.62    110.99 o
  -1   9   1     1337.21     1401.56     19.87 o
   0   9   1      558.82      677.24      8.30 o
   1   9   1     2118.15     2036.93     25.50 o
   2   9   1     7297.33     7545.98    102.54 o
   3   9   1     1006.95     1086.10     22.05 o
   4   9   1      607.47      566.38     32.21 o
   5   9   1     4062.17     4068.55     70.88 o
   6   9   1      603.75      556.72     15.91 o
   7   9   1       72.21       52.45     18.91 o
   8   9   1      319.73      285.55     25.59 o
   9   9   1      935.02      891.11     36.57 o
  10   9   1      116.17      106.13     46.73 o
  11   9   1        2.04      -27.50     27.50 o
 -12  10   1      107.21       76.17     28.95 o
 -11  10   1       10.30        4.75     25.74 o
 -10  10   1       23.18       34.81     23.77 o
  -9  10   1      137.88      119.02     22.43 o
  -8  10   1       33.98       43.76     20.89 o
  -7  10   1       94.93       92.03     10.45 o
  -6  10   1      278.84      272.66     11.51 o
  -5  10   1       31.58       28.36      6.96 o
  -4  10   1      369.43      425.34     11.27 o
  -3  10   1       25.83       16.04      5.59 o
  -2  10   1     2459.04     2629.98     36.31 o
  -1  10   1      650.54      849.82     12.71 o
   0  10   1       10.56        7.89      2.72 o
   1  10   1      126.93      145.25      4.67 o
   2  10   1      828.86      893.26     14.09 o
   3  10   1      771.76      790.89     15.12 o
   4  10   1      171.91      194.14      9.12 o
   5  10   1      161.05      172.00     10.74 o
   6  10   1      100.16       95.16     12.00 o
   7  10   1       21.78       -2.19     18.43 o
   8  10   1       40.58       37.36     21.33 o
   9  10   1      158.30      173.68     24.69 o
  10  10   1       10.86       13.73     25.42 o
  11  10   1       31.13        5.96     28.09 o
 -11  11   1       21.85       34.94     26.49 o
 -10  11   1        2.98      -15.02     23.27 o
  -9  11   1       34.55       11.72     31.98 o
  -8  11   1       87.29       55.46     22.31 o
  -7  11   1       19.01       19.32     14.72 o
  -6  11   1      609.90      602.97     17.11 o
  -5  11   1       11.58       11.50      7.43 o
  -4  11   1     3126.38     3101.63     55.38 o
  -3  11   1      599.45      572.54     10.94 o
  -2  11   1     2135.42     2137.76     29.89 o
  -1  11   1     3668.06     3572.07     46.00 o
   0  11   1     1009.30      881.08     10.66 o
   1  11   1     7535.08     7948.53     96.06 o
   2  11   1     3382.56     3129.20     43.57 o
   3  11   1     3166.34     3277.19     45.93 o
   4  11   1      389.81      349.79      9.32 o
   5  11   1     3682.30     3620.54     71.98 o
   6  11   1      695.87      694.05     16.51 o
   7  11   1       15.12      -21.04     25.25 o
   8  11   1      217.79      235.78     24.10 o
   9  11   1     1077.88      992.91     50.83 o
  10  11   1        3.69      -11.73     31.07 o
  11  11   1       25.88       20.38     35.21 o
 -11  12   1       71.85       60.20     27.56 o
 -10  12   1      164.24      206.93     36.23 o
  -9  12   1      144.51      133.47     29.34 o
  -8  12   1      728.73      669.90     30.51 o
  -7  12   1     1526.80     1454.51     42.45 o
  -6  12   1      190.79      161.93     10.76 o
  -5  12   1      419.88      419.62     13.84 o
  -4  12   1     2410.87     2408.36     50.73 o
  -3  12   1     2033.67     1941.28     26.44 o
  -2  12   1       17.85       20.64      3.68 o
  -1  12   1       10.48        7.85      3.06 o
   0  12   1     2652.66     2785.12     31.15 o
   1  12   1      662.59      633.94      8.94 o
   2  12   1        0.90       -3.69      3.69 o
   3  12   1       74.85       73.46      4.94 o
   4  12   1      163.72      169.98      6.90 o
   5  12   1      303.43      313.52      9.70 o
   6  12   1       38.22       32.07      7.95 o
   7  12   1      610.99      586.93     29.33 o
   8  12   1       45.84       42.99     27.30 o
   9  12   1       60.27       29.04     27.80 o
  10  12   1       29.54        3.05     42.99 o
  11  12   1        8.25      -22.09     35.76 o
 -11  13   1       15.80       81.93     36.06 o
 -10  13   1        3.72       11.08     44.68 o
  -9  13   1       38.83       46.32     22.34 o
  -8  13   1       82.41       89.28     19.99 o
  -7  13   1       60.71       72.27     19.93 o
  -6  13   1        9.71        9.51     10.63 o
  -5  13   1      268.82      247.32     14.76 o
  -4  13   1      879.90      845.64     13.73 o
  -3  13   1       74.33       78.67      4.93 o
  -2  13   1      248.07      272.92      6.92 o
  -1  13   1      452.15      436.42      7.90 o
   0  13   1     1004.46     1065.41     12.88 o
   1  13   1       16.01        9.06      2.97 o
   2  13   1      137.57      160.27      5.86 o
   3  13   1      368.78      374.12      8.77 o
   4  13   1       21.18        9.83      6.20 o
   5  13   1      137.62      139.11      8.42 o
   6  13   1       24.58       19.18     12.83 o
   7  13   1      229.33      171.96     27.30 o
   8  13   1      101.80       92.81     29.34 o
   9  13   1       74.12       47.55     50.16 o
  10  13   1        9.82       65.41     33.19 o
 -11  14   1       19.28       55.18     56.98 o
 -10  14   1      124.88      141.49     33.79 o
  -9  14   1      255.33      232.68     25.31 o
  -8  14   1       47.05       58.53     19.86 o
  -7  14   1      475.02      476.10     23.31 o
  -6  14   1      336.05      341.73     16.36 o
  -5  14   1      438.54      438.93     14.29 o
  -4  14   1      840.43      883.95     16.35 o
  -3  14   1      295.65      293.47      7.19 o
  -2  14   1       37.16       24.45      3.94 o
  -1  14   1     1147.73     1143.17     17.30 o
   0  14   1     1500.15     1559.54     19.94 o
   1  14   1        2.58       -3.34      3.34 o
   2  14   1      257.55      277.19      7.48 o
   3  14   1       30.70       23.14      5.62 o
   4  14   1      153.15      177.43     10.68 o
   5  14   1      155.69      149.47     11.18 o
   6  14   1       11.98       -1.05     13.26 o
   7  14   1       40.40       37.53     25.25 o
   8  14   1        5.44       -8.19     27.30 o
   9  14   1      113.74      107.14     33.44 o
  10  14   1        8.25       12.01     32.69 o
 -10  15   1        4.10      -20.35     32.35 o
  -9  15   1        3.61      -13.60     29.11 o
  -8  15   1        5.84       19.38     25.70 o
  -7  15   1      177.39      179.28     27.64 o
  -6  15   1      698.33      692.13     25.61 o
  -5  15   1      109.67      128.36      8.22 o
  -4  15   1        7.26       12.87      6.12 o
  -3  15   1     1988.69     1961.71     28.29 o
  -2  15   1     3110.12     3121.94     41.27 o
  -1  15   1     1507.73     1519.31     20.91 o
   0  15   1      772.27      741.97     11.11 o
   1  15   1      770.82      706.35     10.85 o
   2  15   1     2518.87     2540.44     36.10 o
   3  15   1     1388.63     1422.31     23.93 o
   4  15   1      781.88      753.88     19.79 o
   5  15   1      516.01      505.09     16.67 o
   6  15   1      460.36      445.99     20.09 o
   7  15   1      226.77      214.27     29.34 o
   8  15   1      356.12      341.20     34.80 o
   9  15   1        2.36       58.69     33.44 o
  10  15   1       53.18       44.42     37.87 o
 -10  16   1        2.26       20.30     33.95 o
  -9  16   1        2.73       24.08     30.39 o
  -8  16   1      118.28      111.65     27.58 o
  -7  16   1        4.45       -9.35     22.92 o
  -6  16   1      267.64      261.74     14.27 o
  -5  16   1      203.59      194.07      9.99 o
  -4  16   1      248.25      253.21     11.94 o
  -3  16   1      267.60      252.88      7.43 o
  -2  16   1       10.64        3.41      4.82 o
  -1  16   1       15.06        9.10      4.58 o
   0  16   1      382.36      341.99      7.68 o
   1  16   1       17.82       18.08      6.45 o
   2  16   1       46.83       43.46      6.55 o
   3  16   1      547.42      513.66     13.63 o
   4  16   1      405.50      367.16     14.13 o
   5  16   1        4.95        0.15     10.64 o
   6  16   1      110.00      106.69     17.43 o
   7  16   1       88.96       85.98     27.30 o
   8  16   1        0.29      -25.25     29.34 o
   9  16   1        0.14       -2.73     32.07 o
 -10  17   1        1.08       37.54     34.64 o
  -9  17   1       66.54       58.94     31.96 o
  -8  17   1        5.14       18.65     28.08 o
  -7  17   1       32.22       57.58     24.90 o
  -6  17   1      157.83      131.64     11.25 o
  -5  17   1      317.77      320.40     11.62 o
  -4  17   1      750.13      727.31     16.65 o
  -3  17   1       16.98       10.73      5.43 o
  -2  17   1       29.15       20.25      5.10 o
  -1  17   1     1459.10     1430.20     22.78 o
   0  17   1      937.19      940.80     18.06 o
   1  17   1     2480.06     2385.88     42.43 o
   2  17   1       10.97       -8.52      8.52 o
   3  17   1      563.15      603.39     18.87 o
   4  17   1      241.41      301.65     12.15 o
   5  17   1      262.60      254.29     17.84 o
   6  17   1      214.91      240.44     19.32 o
   7  17   1      165.85      206.77     30.71 o
   8  17   1      104.85      124.20     32.07 o
   9  17   1        5.42      -46.79     86.32 o
  -9  18   1      177.06      192.95     40.94 o
  -8  18   1      116.31      127.33     30.03 o
  -7  18   1      295.90      314.54     28.16 o
  -6  18   1       63.33       66.73     13.00 o
  -5  18   1      289.12      335.99     40.91 o
  -4  18   1      325.45      313.29     22.53 o
  -3  18   1     1012.62      984.07     26.76 o
  -2  18   1       37.03       37.88      9.42 o
  -1  18   1       24.70       19.59     12.11 o
   0  18   1       83.41       92.24      7.87 o
   1  18   1      427.33      403.49     14.43 o
   2  18   1       24.60       -3.02     11.54 o
   3  18   1      246.17      249.52     13.15 o
   4  18   1       25.76       20.30     11.29 o
   5  18   1        0.08      -15.13     15.13 o
   6  18   1        8.43       -1.98     16.97 o
   7  18   1        1.23       22.52     27.98 o
   8  18   1       28.48       13.65     31.39 o
   9  18   1        6.64      -42.44     66.53 o
  -9  19   1       43.64       93.87     25.81 o
  -8  19   1        9.60       26.87     22.13 o
  -7  19   1        0.72       11.50     19.53 o
  -6  19   1       25.26       16.60     13.28 o
  -5  19   1       23.52       37.15     14.31 o
  -4  19   1        0.34      -12.51     12.51 o
  -3  19   1      268.67      249.55     13.26 o
  -2  19   1      273.45      286.34     12.70 o
  -1  19   1       25.64       37.67     13.16 o
   0  19   1      143.77      137.62     10.29 o
   1  19   1      439.26      455.45     23.71 o
   2  19   1      757.33      747.42     26.31 o
   3  19   1       28.12       13.03     10.95 o
   4  19   1       13.90      -13.56     20.07 o
   5  19   1      131.13      105.47     17.55 o
   6  19   1       38.94       13.21     17.70 o
   7  19   1       19.46       19.11     28.66 o
   8  19   1       12.35        3.41     32.07 o
  -8  20   1        1.03       -9.44     30.25 o
  -7  20   1       85.08       87.35     30.03 o
  -6  20   1       18.07        1.72     16.68 o
  -5  20   1      390.24      415.21     20.55 o
  -4  20   1       14.16       15.45     11.39 o
  -3  20   1      125.35       99.76     11.84 o
  -2  20   1       97.07      144.10     12.11 o
  -1  20   1      369.31      429.95     26.85 o
   0  20   1        3.20      -16.72     16.72 o
   1  20   1       49.54       31.88     18.66 o
   2  20   1      147.04       86.90     21.44 o
   3  20   1      142.35      104.07     15.45 o
   4  20   1      113.70      121.38     16.95 o
   5  20   1        4.57        1.74     17.02 o
   6  20   1       31.39       35.81     18.82 o
   7  20   1       10.56       24.57     30.71 o
   8  20   1      147.96      151.49     35.48 o
  -6  21   1        6.08       -0.12     23.56 o
  -5  21   1       53.82       48.40     21.84 o
  -4  21   1      231.44      244.35     19.61 o
  -3  21   1      230.47      240.54     15.66 o
  -2  21   1       92.38       96.55     12.78 o
  -1  21   1      250.49      278.33     17.87 o
   0  21   1      161.68      230.47     26.95 o
   1  21   1      237.65      226.14     34.46 o
   2  21   1       66.27       86.34     22.57 o
   3  21   1      130.35      159.80     24.76 o
   4  21   1      401.18      448.92     31.64 o
   5  21   1      202.83      207.86     20.38 o
   6  21   1       68.15       58.95     25.00 o
   7  21   1       58.00       97.58     33.44 o
  -6  22   1       51.59       77.82     27.30 o
  -5  22   1       29.90       28.20     17.04 o
  -4  22   1      110.38      119.28     18.03 o
  -3  22   1      200.15      224.84     14.90 o
  -2  22   1       96.83      114.70     14.40 o
  -1  22   1        0.65      -15.85     15.85 o
   0  22   1        5.99       36.56     16.52 o
   1  22   1       62.08       66.24     22.43 o
   2  22   1       23.09       -0.54     22.71 o
   3  22   1       10.54       -7.99     23.92 o
   4  22   1        3.15       -5.60     26.27 o
   5  22   1        6.63       32.79     27.54 o
   6  22   1       93.25       38.90     50.50 o
   7  22   1       19.28       55.96     33.44 o
  -6  23   1        0.25       28.44     25.94 o
  -5  23   1       22.91       15.99     18.12 o
  -4  23   1       95.96       97.19     18.32 o
  -3  23   1       72.45       65.33     14.26 o
  -2  23   1        7.77        8.84     13.86 o
  -1  23   1       42.28       58.59     19.97 o
   0  23   1      209.11      241.73     20.57 o
   1  23   1        5.16       -4.54     23.48 o
   2  23   1       17.48       10.97     24.35 o
   3  23   1      143.04      146.55     27.69 o
   4  23   1       86.76      125.15     28.98 o
   5  23   1       22.50       47.51     29.33 o
  -6  24   1       93.56      147.62     29.02 o
  -5  24   1       40.41       75.75     17.04 o
  -4  24   1       58.30       42.58     20.70 o
  -3  24   1       35.45       38.48     15.04 o
  -2  24   1      117.63      160.08     16.43 o
  -1  24   1       56.20       78.92     17.73 o
   0  24   1        1.03      -13.35     25.50 o
   1  24   1        3.56       18.41     19.82 o
   2  24   1       76.32       29.54     26.20 o
   3  24   1        1.88      -26.27     27.13 o
   4  24   1        3.73        4.25     28.98 o
   5  24   1       10.84      -16.94     30.47 o
  -5  25   1       64.02       82.37     15.49 o
  -4  25   1       23.58       12.56     15.72 o
  -3  25   1        4.76       -0.95     15.90 o
  -2  25   1       90.26       96.67     16.69 o
  -1  25   1       96.33      107.97     17.24 o
   0  25   1       17.63        7.83     20.89 o
   1  25   1       74.05       64.53     21.73 o
   2  25   1      148.72      174.05     30.47 o
   3  25   1       37.74       35.99     42.99 o
   4  25   1       16.90       22.54     31.26 o
  -4  26   1       28.56       46.85     17.18 o
  -3  26   1        0.19       31.39     17.24 o
  -2  26   1        1.07       -6.89     17.07 o
  -1  26   1       47.96       42.44     17.85 o
   0  26   1       35.40       45.89     17.62 o
   1  26   1        0.11      -17.51     22.46 o
   2  26   1       16.69       61.22     23.66 o
   3  26   1        0.05      -24.37     31.12 o
  -1  27   1       73.68      112.75     19.36 o
   0  27   1       85.45      109.63     19.78 o
   1  27   1        3.03       38.02     18.58 o
 -13   0   2        0.86      -31.39     55.27 o
 -12   0   2       67.79      122.15     53.91 o
 -11   0   2        1.43        8.87     47.09 o
 -10   0   2      124.56      174.01     47.09 o
  -9   0   2        4.53       55.27     39.58 o
  -8   0   2      197.90      178.50     26.21 o
  -7   0   2      477.03      526.96     31.80 o
  -5   0   2     8495.16     8121.53    180.87 o
  -3   0   2    27301.80    26752.20    616.28 o
  -2   0   2    15145.48    15011.34    294.28 o
  -1   0   2    23351.64    24191.93    347.71 o
   0   0   2    12466.18    13931.26    200.37 o
   1   0   2    38814.75    42285.70   1086.08 o
   2   0   2    22993.73    28508.05   2638.49 o
   3   0   2    13576.83    14189.75    303.95 o
   4   0   2     1573.72     1535.33     42.20 o
   5   0   2     1086.24     1031.61     31.35 o
   6   0   2     2044.91     2074.49     83.25 o
   7   0   2     4613.50     4710.58    180.15 o
   8   0   2      490.04      478.52     30.02 o
   9   0   2      138.14      130.08     27.00 o
  10   0   2       41.36       39.80     51.86 o
  11   0   2      126.84      197.71     34.32 o
 -13   1   2       13.45       58.70     40.01 o
 -12   1   2       79.80       75.50     37.63 o
 -11   1   2      126.51      126.28     35.67 o
 -10   1   2      442.14      528.47     48.79 o
  -9   1   2      433.50      494.20     36.66 o
  -8   1   2      281.52      302.08     20.59 o
  -7   1   2      643.37      617.17     24.56 o
  -6   1   2     6377.44     6065.49     98.83 o
  -5   1   2     1554.95     1686.92     36.19 o
  -4   1   2     4426.05     3945.99     66.15 o
  -3   1   2      205.48      221.95     12.46 o
  -2   1   2     3928.26     3697.75     48.25 o
  -1   1   2     2715.65     2892.46     38.02 o
   0   1   2     2997.70     3152.13     33.90 o
   1   1   2      342.36      344.91      7.02 o
   2   1   2    13528.64    16142.74    569.32 o
   3   1   2     1713.93     1950.10     37.87 o
   4   1   2      386.05      428.08     21.18 o
   5   1   2        1.04       -3.64     12.01 o
   6   1   2      322.39      341.44     18.26 o
   7   1   2      149.16      191.75     23.88 o
   8   1   2       17.20       61.03     15.52 o
   9   1   2        8.19       12.83     17.82 o
  10   1   2        0.18       -8.67     20.33 o
  11   1   2        1.22        3.47     22.59 o
 -13   2   2        9.36       82.36     39.83 o
 -12   2   2        4.38       40.12     36.41 o
 -11   2   2       15.35       -6.35     51.52 o
 -10   2   2       10.92       32.56     31.10 o
  -9   2   2       51.13       43.88     28.46 o
  -8   2   2       85.33       58.70     16.95 o
  -7   2   2       65.26       54.53     18.19 o
  -6   2   2      977.83     1469.02     77.16 o
  -5   2   2        9.09       45.71     14.08 o
  -3   2   2      437.04      457.96     15.06 o
  -2   2   2      502.07      478.10     10.01 o
  -1   2   2      194.97      211.24      3.46 o
   0   2   2       74.74       77.55      1.92 o
   1   2   2      743.98      781.17     14.93 o
   2   2   2      140.15      183.12      6.74 o
   3   2   2      167.57      163.10      8.77 o
   4   2   2      609.44      613.04     18.32 o
   5   2   2      183.32      201.88      7.95 o
   6   2   2       99.92      121.90     13.51 o
   7   2   2      645.89      658.74     24.80 o
   8   2   2       26.34        9.67     15.27 o
   9   2   2      137.76      139.75     19.14 o
  10   2   2        4.55       -6.57     20.05 o
  11   2   2       14.49       25.86     23.01 o
 -13   3   2      197.00      246.28     49.47 o
 -12   3   2      149.94      204.15     79.50 o
 -11   3   2      368.48      424.93     40.45 o
 -10   3   2      864.84      961.08     53.28 o
  -9   3   2      739.13      866.29     48.45 o
  -8   3   2      430.61      452.83     22.98 o
  -7   3   2     4823.06     4589.26     97.70 o
  -6   3   2    13035.93    12263.73    180.55 o
  -5   3   2     1912.91     1641.79     39.91 o
  -4   3   2     6388.22     5937.85     89.84 o
  -3   3   2     4184.45     4168.32     63.00 o
  -2   3   2    17024.45    17076.30    208.46 o
  -1   3   2    15737.83    16675.48    201.61 o
   0   3   2    12938.67    13939.85    179.63 o
   1   3   2     2657.61     2950.87     49.12 o
   2   3   2     7184.26     7584.29    134.27 o
   3   3   2     1150.28     1245.44     26.04 o
   4   3   2      113.02      150.59      7.86 o
   5   3   2       76.77       92.97      8.48 o
   6   3   2     1250.95     1245.25     38.95 o
   7   3   2        0.31        0.80     22.87 o
   8   3   2       17.39       22.79     16.68 o
   9   3   2       21.83       13.53     17.95 o
  10   3   2       44.59       56.23     20.71 o
  11   3   2       21.68       38.24     22.78 o
 -13   4   2        5.23       -4.09     38.16 o
 -12   4   2      116.39      132.92     38.09 o
 -11   4   2      104.51       73.32     43.33 o
 -10   4   2      137.76      170.73     33.20 o
  -9   4   2        1.18      -20.34     20.34 o
  -8   4   2      125.87      149.20     18.32 o
  -7   4   2      225.32      210.31     11.38 o
  -6   4   2     1854.24     1817.73     38.82 o
  -5   4   2     1912.26     1751.17     27.15 o
  -4   4   2     4368.59     4287.02     87.84 o
  -3   4   2     1144.34     1052.94     25.03 o
  -2   4   2      867.11      919.77     12.31 o
  -1   4   2     6846.44     6904.31     76.57 o
   0   4   2     2518.50     2428.40     31.62 o
   1   4   2      368.21      476.08      7.01 o
   2   4   2     1157.00     1223.09     18.96 o
   3   4   2      351.09      266.44      8.46 o
   4   4   2     3755.55     4026.76     69.20 o
   5   4   2      616.12      679.53     17.52 o
   6   4   2      523.93      526.11     21.07 o
   7   4   2      650.38      699.81     25.58 o
   8   4   2      194.72      190.93     18.62 o
   9   4   2       90.00       76.52     18.51 o
  10   4   2       43.12       64.18     21.05 o
  11   4   2      113.00       91.82     45.75 o
 -13   5   2       41.81       63.74     43.67 o
 -12   5   2       12.51        5.18     35.54 o
 -11   5   2        0.20       53.36     33.71 o
 -10   5   2        4.18      -30.11     30.11 o
  -9   5   2       64.92       66.65     21.80 o
  -8   5   2        9.90       -3.32     13.38 o
  -7   5   2      932.43      858.59     18.79 o
  -6   5   2     1473.20     1300.47     19.18 o
  -5   5   2     1681.01     1698.61     23.18 o
  -4   5   2       79.01       72.19     11.29 o
  -3   5   2      681.99      690.18     11.77 o
  -2   5   2      331.14      360.56      7.42 o
  -1   5   2        6.97        7.76      1.54 o
   0   5   2      437.39      419.25      6.64 o
   1   5   2       12.36       12.07      2.47 o
   2   5   2     1181.56     1305.79     20.23 o
   3   5   2      446.17      466.41     11.49 o
   4   5   2      108.36      121.85      6.59 o
   5   5   2      116.93      141.42      7.80 o
   6   5   2        2.91       -1.95     11.80 o
   7   5   2      123.76      154.31     17.55 o
   8   5   2        0.62      -16.94     17.88 o
   9   5   2        9.95       13.30     18.10 o
  10   5   2        8.13       32.76     20.51 o
  11   5   2       23.77       35.11     28.90 o
 -12   6   2      124.59      140.88     37.71 o
 -11   6   2      104.52      154.62     35.23 o
 -10   6   2        6.11      -30.16     30.16 o
  -9   6   2        6.43       -7.05     17.34 o
  -8   6   2      632.12      615.50     24.45 o
  -7   6   2        0.44        8.64      8.44 o
  -6   6   2     2231.37     2099.92     28.24 o
  -5   6   2     1949.37     1722.49     22.04 o
  -4   6   2     5060.39     5106.29     76.88 o
  -3   6   2      698.78      786.83     11.95 o
  -2   6   2      133.36      146.01      3.32 o
  -1   6   2     5959.56     5969.84     80.37 o
   0   6   2      508.90      440.63      7.44 o
   1   6   2     2385.80     2386.49     33.02 o
   2   6   2     8142.47     8555.52    132.56 o
   3   6   2     1619.35     1345.62     20.20 o
   4   6   2     7686.30     8206.27    138.54 o
   5   6   2      873.74      903.67     18.90 o
   6   6   2      916.78      944.70     29.21 o
   7   6   2      865.96      905.28     31.79 o
   8   6   2      938.34      968.86     33.63 o
   9   6   2      139.02      140.81     20.36 o
  10   6   2      403.34      420.24     31.04 o
  11   6   2       29.24       54.38     29.33 o
 -12   7   2        9.83       20.28     35.73 o
 -11   7   2      225.76      224.12     36.87 o
 -10   7   2      375.96      387.74     36.56 o
  -9   7   2     1109.04     1111.27     46.68 o
  -8   7   2     1145.35     1037.87     35.56 o
  -7   7   2      398.15      374.16     14.12 o
  -6   7   2     2415.73     2345.62     32.45 o
  -5   7   2     6728.92     6344.74     71.52 o
  -4   7   2     4171.26     3974.88     53.14 o
  -3   7   2     1832.53     1794.56     23.07 o
  -2   7   2     9212.17     9196.80    116.20 o
  -1   7   2     9740.61    10391.55    139.35 o
   0   7   2       43.12       41.23      3.70 o
   1   7   2     1423.40     1535.81     21.89 o
   2   7   2     4073.78     4267.84     62.01 o
   3   7   2      417.75      403.47      8.80 o
   4   7   2        9.21        4.04      6.15 o
   5   7   2      609.82      602.00     15.87 o
   6   7   2      338.06      349.11     17.88 o
   7   7   2       54.81       65.51     15.28 o
   8   7   2       66.67       93.14     17.34 o
   9   7   2        7.00      -17.93     24.23 o
  10   7   2       22.32       25.21     25.78 o
  11   7   2        3.87       38.29     30.58 o
 -12   8   2        2.49      -14.13     35.53 o
 -11   8   2       12.75       41.80     66.53 o
 -10   8   2       14.61       -5.08     21.82 o
  -9   8   2       13.12        0.80     22.75 o
  -8   8   2      241.68      220.31     17.83 o
  -7   8   2      312.40      332.58     10.05 o
  -6   8   2      303.66      317.19      7.82 o
  -5   8   2      731.67      699.25     13.37 o
  -4   8   2      586.75      652.22     13.54 o
  -3   8   2     1063.74     1062.29     14.79 o
  -2   8   2      395.14      414.13      7.47 o
  -1   8   2     1619.16     1691.28     23.82 o
   0   8   2      445.62      474.39      8.42 o
   1   8   2      113.66      138.15      4.32 o
   2   8   2       53.33       63.83      5.08 o
   3   8   2      406.99      417.09     10.82 o
   4   8   2        9.65        8.80      5.07 o
   5   8   2        3.16       -6.89      6.89 o
   6   8   2      125.25      136.12     18.26 o
   7   8   2      236.39      270.32     29.00 o
   8   8   2        8.81      -12.52     21.68 o
   9   8   2        0.44        6.47     24.48 o
  10   8   2       14.64       20.07     25.82 o
  11   8   2        7.35       24.29     33.84 o
 -12   9   2       49.79       37.65     36.67 o
 -11   9   2      286.92      295.27     38.36 o
 -10   9   2       41.64       29.74     30.95 o
  -9   9   2      495.22      499.75     23.46 o
  -8   9   2      364.29      352.75     19.53 o
  -7   9   2     1921.79     1839.52     28.71 o
  -6   9   2      886.22      787.16     14.60 o
  -5   9   2     3894.00     3771.08     51.02 o
  -4   9   2      885.07      745.84     14.83 o
  -3   9   2     1305.16     1253.06     17.92 o
  -2   9   2     6578.11     6797.82     81.64 o
  -1   9   2     2713.69     2690.51     37.08 o
   0   9   2     3919.88     4153.22     56.64 o
   1   9   2      108.37       87.79      4.03 o
   2   9   2     3687.22     3978.00     57.97 o
   3   9   2       39.29       58.97      6.08 o
   4   9   2       73.94       79.27      6.49 o
   5   9   2       72.67       59.37      6.88 o
   7   9   2       42.91       54.49     19.93 o
   8   9   2        0.08        0.01     22.20 o
   9   9   2       35.98        2.13     24.90 o
  10   9   2        9.06       -0.21     29.71 o
  11   9   2        2.36       33.16     34.30 o
 -12  10   2       18.00       12.24     67.56 o
 -11  10   2       80.07       75.01     34.82 o
 -10  10   2      139.13      121.69     24.36 o
  -9  10   2       42.27       38.55     20.90 o
  -8  10   2       10.06      -18.17     18.17 o
  -7  10   2      149.67      159.49      6.87 o
  -6  10   2       70.01       49.01      8.53 o
  -5  10   2      638.87      621.54     13.54 o
  -4  10   2      935.39      919.15     21.31 o
  -3  10   2      113.58      133.95      4.96 o
  -2  10   2     3090.62     3338.81     38.85 o
  -1  10   2     2855.82     2656.63     36.74 o
   0  10   2     2303.32     2329.63     31.00 o
   1  10   2      918.22      905.22     14.24 o
   2  10   2     1667.14     1651.28     27.79 o
   3  10   2      506.12      447.44     10.65 o
   4  10   2     1883.11     1901.20     44.61 o
   5  10   2     1554.98     1500.21     25.71 o
   6  10   2     2828.70     2704.12     79.75 o
   8  10   2      171.52      154.26     24.07 o
   9  10   2       64.41       75.06     31.39 o
  10  10   2      327.29      314.49     37.87 o
 -12  11   2        1.28      -10.41     85.98 o
 -11  11   2        8.90      -43.67     43.67 o
 -10  11   2       30.33       35.35     23.69 o
  -9  11   2        2.15       -7.81     22.27 o
  -8  11   2        2.20      -14.20     18.26 o
  -7  11   2      276.22      269.37      9.21 o
  -6  11   2     1090.25     1011.69     20.62 o
  -5  11   2      499.30      497.51     11.86 o
  -4  11   2       28.01       41.29      5.69 o
  -3  11   2       17.97       14.18      3.47 o
  -2  11   2     2914.36     3086.97     36.17 o
  -1  11   2     1443.32     1589.12     22.86 o
   0  11   2        2.60       -1.64      3.57 o
   1  11   2        3.10       -3.02      3.63 o
   2  11   2     1009.74      944.30     17.55 o
   3  11   2       54.69       61.04      5.47 o
   4  11   2      158.90      160.02      7.67 o
   5  11   2      140.60      137.59      7.99 o
   6  11   2      254.49      279.72     21.21 o
   7  11   2        7.52       -2.05     23.20 o
   8  11   2       35.32       65.51     27.98 o
   9  11   2      106.28      111.23     32.07 o
  10  11   2        0.64      -11.69     31.06 o
 -11  12   2        0.04      -20.42     25.70 o
 -10  12   2       33.05       45.74     24.93 o
  -9  12   2        6.39        3.82     21.40 o
  -8  12   2       34.00       47.99     19.38 o
  -7  12   2       42.34       34.50     11.22 o
  -6  12   2        1.66       10.86      8.94 o
  -5  12   2        1.02        4.53      6.64 o
  -4  12   2      273.13      264.36      8.21 o
  -3  12   2       45.05       27.87      3.92 o
  -2  12   2      601.12      575.95      8.91 o
  -1  12   2       74.87       56.45      4.37 o
   0  12   2     1435.65     1557.32     22.77 o
   1  12   2      820.63      808.36     11.92 o
   2  12   2     2161.97     2133.98     33.16 o
   3  12   2       63.72       57.98      5.99 o
   4  12   2       28.89       19.72      6.92 o
   5  12   2      518.41      530.89     20.89 o
   6  12   2     1495.59     1458.32    120.10 o
   7  12   2      117.78      109.87     25.93 o
   8  12   2      219.26      260.68     32.76 o
   9  12   2       13.33       -9.55     31.39 o
  10  12   2       42.24       64.77     62.44 o
 -11  13   2       57.11       67.03     32.94 o
 -10  13   2      409.23      435.28     32.47 o
  -9  13   2      447.89      473.22     28.11 o
  -8  13   2      528.11      540.20     46.75 o
  -7  13   2     1236.91     1171.34     27.92 o
  -6  13   2      781.38      786.64     19.80 o
  -5  13   2     1274.78     1179.78     21.63 o
  -4  13   2     2289.93     2227.47     31.24 o
  -3  13   2     1690.28     1664.46     20.90 o
  -2  13   2     1929.32     1798.26     22.09 o
  -1  13   2     3380.98     3371.12     43.80 o
   0  13   2      614.63      624.79     11.35 o
   1  13   2      174.20      157.82      4.80 o
   2  13   2     3273.47     3349.52     50.58 o
   3  13   2      581.26      590.08     13.41 o
   4  13   2       42.80       32.51      8.36 o
   5  13   2      825.58      787.05     21.66 o
   6  13   2       34.21       62.54     19.12 o
   7  13   2       12.79       49.81     25.25 o
   8  13   2       10.61       30.71     28.66 o
   9  13   2       20.11       22.52     32.07 o
  10  13   2        1.44      -19.62     32.33 o
 -11  14   2      105.74      150.47     43.02 o
 -10  14   2        0.78       23.78     24.98 o
  -9  14   2        1.08      -20.22     26.92 o
  -8  14   2        1.64       11.23     22.59 o
  -7  14   2      591.20      554.48     19.50 o
  -6  14   2       11.24        7.06      8.86 o
  -5  14   2      290.59      276.57     13.05 o
  -4  14   2       10.69       14.49      5.42 o
  -3  14   2      100.83      103.90      4.67 o
  -2  14   2       23.70       16.58      3.77 o
  -1  14   2      617.03      618.23     10.57 o
   0  14   2      233.75      243.52      6.96 o
   1  14   2       16.12       14.27      4.49 o
   2  14   2       78.36       97.83      7.05 o
   3  14   2      879.82      818.95     18.32 o
   4  14   2     1877.57     1866.37     37.89 o
   5  14   2       32.24       52.59     13.11 o
   6  14   2       25.64       28.66     22.52 o
   7  14   2      182.86      210.86     29.34 o
   8  14   2      109.33      102.36     30.03 o
   9  14   2        9.41       -5.46     32.07 o
  10  14   2       27.69       -4.94     65.85 o
 -11  15   2        3.41       64.58     41.97 o
 -10  15   2       43.99       65.89     53.91 o
  -9  15   2       33.16       39.64     23.06 o
  -8  15   2      170.35      209.23     40.15 o
  -7  15   2      278.49      291.56     18.10 o
  -6  15   2      153.47      147.25     10.25 o
  -5  15   2       45.90       43.20      9.21 o
  -4  15   2      840.46      845.72     16.50 o
  -3  15   2      346.77      357.94      8.40 o
  -2  15   2        1.93       -4.31      4.31 o
  -1  15   2       42.28       40.94      4.37 o
   0  15   2      793.55      816.76     14.20 o
   1  15   2       73.11       75.55      5.62 o
   2  15   2     1144.46     1150.82     22.62 o
   3  15   2        7.04       -0.99      7.87 o
   4  15   2       11.31        8.41     10.14 o
   5  15   2      139.44      154.93     19.70 o
   6  15   2       23.22        4.09     23.20 o
   7  15   2        3.48       16.38     25.93 o
   8  15   2       17.07       42.99     30.03 o
   9  15   2        5.41        2.05     33.44 o
 -10  16   2       22.81       91.50     34.06 o
  -9  16   2       24.10       45.20     46.40 o
  -8  16   2       19.37       58.05     33.10 o
  -7  16   2       18.72       14.18     11.50 o
  -6  16   2        2.01        0.58      9.76 o
  -5  16   2      344.46      317.20     12.69 o
  -4  16   2      131.33      120.82      6.12 o
  -3  16   2       62.77       69.47      7.10 o
  -2  16   2      718.53      715.98     14.46 o
  -1  16   2      772.11      715.17     14.42 o
   0  16   2     1958.21     1969.68     33.95 o
   1  16   2     1624.16     1657.80     26.99 o
   2  16   2      254.91      272.19     11.13 o
   3  16   2      858.23      851.85     23.62 o
   4  16   2     1080.04     1054.90     35.95 o
   5  16   2     1069.06     1034.97     46.11 o
   6  16   2       44.53       52.54     25.25 o
   7  16   2      111.78      165.82     30.03 o
   8  16   2      189.70      217.00     34.12 o
   9  16   2       24.10       36.85     34.80 o
 -10  17   2       62.07       97.13     36.85 o
  -9  17   2      224.67      276.94     35.46 o
  -8  17   2        3.05       -3.20     20.83 o
  -7  17   2       86.00       97.76     17.03 o
  -6  17   2      756.34      670.21     22.46 o
  -5  17   2      395.46      413.73     14.77 o
  -4  17   2      111.35      141.89      8.28 o
  -3  17   2       76.47       86.09      6.82 o
  -2  17   2      169.69      162.14      7.58 o
  -1  17   2      576.74      568.70     14.26 o
   0  17   2       59.03       84.91      7.31 o
   1  17   2      419.70      404.73     11.80 o
   2  17   2      362.55      359.13     14.88 o
   3  17   2       18.77       10.73     10.85 o
   4  17   2      136.56      141.80     16.43 o
   5  17   2       12.22       -4.25     15.90 o
   6  17   2        7.96      -24.57     24.57 o
   7  17   2       86.74      119.42     29.34 o
   8  17   2        9.88       19.11     32.07 o
   9  17   2       18.89       32.76     35.48 o
 -10  18   2        0.22       24.30     26.84 o
  -9  18   2       55.85       23.42     26.81 o
  -8  18   2       18.00       18.55     21.93 o
  -7  18   2      242.40      292.82     23.00 o
  -6  18   2       53.67       12.81     14.52 o
  -5  18   2       82.04       55.27     12.01 o
  -4  18   2        4.95        0.43      7.20 o
  -3  18   2       87.50      106.91      8.05 o
  -2  18   2        2.26       -3.72      7.02 o
  -1  18   2       54.55       42.62     13.28 o
   0  18   2      354.55      337.17     13.47 o
   1  18   2      649.34      631.40     16.89 o
   2  18   2      195.21      176.48     20.41 o
   3  18   2      180.51      182.64     13.92 o
   4  18   2        5.91       -3.37     15.71 o
   5  18   2      306.47      330.41     30.59 o
   6  18   2        1.22        4.78     25.93 o
   7  18   2       68.08       73.02     30.03 o
   8  18   2       32.25       72.33     33.44 o
  -9  19   2       18.94       60.76     62.10 o
  -8  19   2      318.55      332.33     38.90 o
  -7  19   2      115.21      141.26     30.71 o
  -6  19   2      237.33      258.92     19.69 o
  -5  19   2      255.09      265.27     13.56 o
  -4  19   2      731.18      786.25     19.56 o
  -3  19   2      741.42      709.71     25.52 o
  -2  19   2     1177.99     1150.85     27.77 o
  -1  19   2       23.04       -5.80      8.24 o
   0  19   2      811.37      818.02     22.46 o
   1  19   2      208.01      249.56     16.35 o
   2  19   2      239.38      226.70     15.07 o
   3  19   2      272.51      261.59     18.27 o
   4  19   2        6.45        9.21     21.47 o
   5  19   2       63.59       55.23     18.19 o
   6  19   2        2.43       24.57     27.30 o
   7  19   2       51.28       86.66     30.71 o
   8  19   2        0.22        2.05     33.44 o
  -9  20   2       18.56      -13.65     36.85 o
  -8  20   2       27.16       75.06     34.12 o
  -7  20   2        1.55      -21.15     27.98 o
  -6  20   2       25.59       34.33     15.99 o
  -5  20   2       45.31       49.63     16.81 o
  -4  20   2      116.86       98.21      9.98 o
  -3  20   2       51.95       47.63     10.94 o
  -2  20   2        8.02        8.24     11.56 o
  -1  20   2       33.94       35.87     13.10 o
   0  20   2       34.75        0.42     13.18 o
   1  20   2      614.19      547.32     19.27 o
   2  20   2      103.62      116.55     16.86 o
   3  20   2      174.48      178.27     22.07 o
   4  20   2       18.11       30.57     17.56 o
   5  20   2       29.71       11.64     18.46 o
   6  20   2      252.42      185.61     31.39 o
   7  20   2      295.76      253.85     35.48 o
  -8  21   2        7.38      -32.07     32.07 o
  -7  21   2        0.01        2.73     28.66 o
  -6  21   2        4.93        5.46     16.59 o
  -5  21   2       46.66       50.21      9.75 o
  -4  21   2       29.36       34.38     10.02 o
  -3  21   2       14.55       -6.71     11.17 o
  -2  21   2      132.11      140.17     13.10 o
  -1  21   2      233.35      209.06     15.29 o
   0  21   2      194.74      201.83     15.90 o
   1  21   2        0.78       -5.60     20.98 o
   2  21   2       27.09       33.22     16.18 o
   3  21   2        2.08      -10.45     16.70 o
   4  21   2       11.20        4.41     18.08 o
   5  21   2       21.44        9.93     28.72 o
   6  21   2       27.73       58.00     30.03 o
   7  21   2       64.25      124.20     34.12 o
  -7  22   2       44.42       65.51     30.71 o
  -6  22   2       34.91       34.79     27.38 o
  -5  22   2        0.42        7.23     11.25 o
  -4  22   2        4.63        3.91     11.96 o
  -3  22   2      129.50      165.48     13.72 o
  -2  22   2       44.06       74.43     22.83 o
  -1  22   2        3.88        9.18     19.84 o
   0  22   2       95.86       86.21     22.43 o
   1  22   2      213.61      229.97     34.12 o
   2  22   2      153.35      191.15     27.22 o
   3  22   2       37.72       18.99     26.55 o
   4  22   2       42.58       21.32     19.43 o
   5  22   2      126.12      174.58     46.94 o
   6  22   2       55.22       88.03     32.07 o
  -6  23   2       62.32       59.19     32.07 o
  -5  23   2      265.62      305.90     16.05 o
  -4  23   2      160.55      200.97     14.56 o
  -3  23   2       44.38       53.35     13.76 o
  -2  23   2       88.46      110.30     17.96 o
  -1  23   2      219.49      209.76     19.94 o
   0  23   2       46.32       31.13     23.12 o
   1  23   2      108.17       99.07     25.90 o
   2  23   2       29.84       24.94     26.73 o
   3  23   2       29.60      -27.99     27.99 o
   4  23   2       73.20       81.39     32.14 o
   5  23   2       66.66       57.61     32.76 o
  -6  24   2        8.86       21.58     12.21 o
  -5  24   2        1.13        9.69     13.17 o
  -4  24   2       13.33       31.98     13.97 o
  -3  24   2       97.56      103.71     15.13 o
  -2  24   2        5.89       -2.42     18.89 o
  -1  24   2        9.47      -12.45     18.97 o
   0  24   2       29.17       28.14     25.25 o
   1  24   2        2.54       24.09     26.89 o
   2  24   2        6.23      -23.17     38.90 o
   3  24   2       65.76       57.13     31.12 o
   4  24   2       26.80       30.23     32.54 o
  -5  25   2        0.59       19.55     15.96 o
  -4  25   2       77.60      139.17     16.04 o
  -3  25   2       39.31       32.56     15.58 o
  -2  25   2       16.41       39.36     16.94 o
  -1  25   2       40.40       14.14     23.85 o
   0  25   2      109.95      125.86     28.19 o
   1  25   2       76.42       99.87     29.83 o
   2  25   2        2.42        1.63     30.47 o
   3  25   2       13.08        8.40     33.10 o
  -3  26   2       77.92      101.81     17.10 o
  -2  26   2       21.06        2.76     16.72 o
  -1  26   2        6.32        9.87     21.93 o
   0  26   2        6.70       -1.55     22.47 o
   1  26   2       16.95        7.21     30.32 o
   2  26   2        5.58      -31.80     31.80 o
 -13   1   3       56.91      102.46     38.34 o
 -12   1   3       57.72       55.00     39.58 o
 -11   1   3      175.96      229.98     34.74 o
 -10   1   3      504.85      581.08     39.32 o
  -9   1   3      606.62      650.95     63.12 o
  -8   1   3       89.34       39.16     16.71 o
  -7   1   3     1898.62     1797.07     45.56 o
  -6   1   3      468.56      499.56     48.08 o
  -5   1   3     4721.43     4140.43     52.62 o
  -4   1   3       63.62       88.39     11.03 o
  -3   1   3      277.69      303.64     10.19 o
  -2   1   3     1652.59     1731.95     20.72 o
  -1   1   3      334.60      296.93      5.91 o
   0   1   3     5609.08     5811.83     59.62 o
   1   1   3     1547.22     1384.51     20.09 o
   2   1   3     1180.92     1193.23     19.59 o
   3   1   3       12.92       28.58     13.65 o
   4   1   3     3049.54     3480.80    107.72 o
   5   1   3      846.70      840.08     27.99 o
   6   1   3      903.00      937.28     31.85 o
   7   1   3       87.58      103.22     16.16 o
   8   1   3      105.23      133.82     19.93 o
   9   1   3      330.06      378.98     43.80 o
  10   1   3        6.49       23.60     20.82 o
  11   1   3      175.22      192.54     24.99 o
 -13   2   3        7.19       50.82     37.37 o
 -12   2   3      139.34      198.86     37.63 o
 -11   2   3      180.40      279.55     36.43 o
 -10   2   3      552.63      646.16     41.25 o
  -9   2   3      900.43      915.67     39.78 o
  -8   2   3     1463.75     1528.10     42.34 o
  -7   2   3     2499.65     2366.92     55.34 o
  -6   2   3     3187.55     2816.16     47.08 o
  -5   2   3      442.78      332.12     12.11 o
  -4   2   3    16513.21    15326.55    229.60 o
  -3   2   3     2102.89     2032.87     24.82 o
  -2   2   3     9292.25     9921.01    110.36 o
  -1   2   3    11980.61    11945.93    131.99 o
   0   2   3     6053.55     5725.39     61.47 o
   1   2   3     4432.97     4642.60     60.05 o
   2   2   3     1117.63     1096.09     18.84 o
   3   2   3     7081.93     7768.95    215.17 o
   4   2   3     6311.71     7130.13    218.37 o
   5   2   3      225.36      214.48     20.81 o
   6   2   3       13.11       11.60     12.55 o
   7   2   3      263.75      263.32     19.45 o
   8   2   3      519.48      507.31     25.15 o
   9   2   3        4.51       38.15     18.44 o
  10   2   3        1.21      -13.20     20.58 o
  11   2   3        4.96       27.25     23.13 o
 -13   3   3       26.81       47.86     37.49 o
 -12   3   3        0.28      -21.13     33.89 o
 -11   3   3       47.93       26.27     32.29 o
 -10   3   3       39.42       11.16     30.22 o
  -9   3   3      582.06      643.57     31.74 o
  -8   3   3       25.74       29.09     16.42 o
  -7   3   3       74.26       59.56     14.97 o
  -6   3   3        2.08       10.52      8.96 o
  -5   3   3      174.30      171.28     11.14 o
  -4   3   3      116.48      132.86     10.97 o
  -3   3   3     1114.93     1032.91     14.94 o
  -2   3   3       27.88       44.66      2.63 o
  -1   3   3      946.47      920.78     10.94 o
   0   3   3     2471.54     2655.04     31.19 o
   1   3   3     2765.86     2913.88     40.30 o
   2   3   3     2187.34     2370.99     42.17 o
   3   3   3      118.07      147.03      6.60 o
   4   3   3        3.38       19.45      7.36 o
   5   3   3      108.93      114.89     11.81 o
   6   3   3      121.69      140.94     14.23 o
   7   3   3        1.11      -12.01     14.20 o
   8   3   3      107.55      114.73     17.77 o
   9   3   3        0.36      -15.73     18.95 o
  10   3   3        0.99       16.88     20.93 o
  11   3   3        9.16       40.88     23.33 o
 -13   4   3       46.71       47.00     37.11 o
 -12   4   3        6.96       31.88     35.07 o
 -11   4   3      122.13      125.97     38.90 o
 -10   4   3      280.17      293.58     34.30 o
  -9   4   3      423.90      399.95     33.79 o
  -8   4   3      450.62      463.42     28.76 o
  -7   4   3     2488.16     2347.40     55.07 o
  -6   4   3     1950.89     1857.04     32.07 o
  -5   4   3     2604.18     2354.13     35.43 o
  -4   4   3     3499.74     3275.09     50.48 o
  -3   4   3     4060.28     3903.87     46.31 o
  -2   4   3     4794.45     5004.55     58.45 o
  -1   4   3     3910.77     3848.01     41.22 o
   0   4   3     8071.40     8328.60     96.13 o
   1   4   3     4215.28     4562.80     58.45 o
   2   4   3      946.97     1215.94     23.88 o
   3   4   3     1552.91     1742.15     32.91 o
   4   4   3     1553.76     1687.14     35.68 o
   5   4   3      540.87      547.35     22.18 o
   6   4   3      119.05      149.81     20.13 o
   7   4   3       11.74       14.56     20.85 o
   8   4   3       57.83       72.38     17.72 o
   9   4   3        1.18        9.88     24.85 o
  10   4   3       17.57       23.75     23.84 o
  11   4   3       57.06       41.10     23.50 o
 -13   5   3       70.01      111.87     38.65 o
 -12   5   3      138.74      178.87     37.49 o
 -11   5   3       14.72       18.80     56.30 o
 -10   5   3      468.55      444.72     44.01 o
  -9   5   3     1569.90     1619.92     75.78 o
  -8   5   3       99.40      103.17     17.70 o
  -7   5   3       22.73        0.00     14.07 o
  -6   5   3      786.42      673.91     16.32 o
  -5   5   3      936.99      856.59     17.15 o
  -4   5   3       92.57      107.53      7.07 o
  -3   5   3        8.21       40.03      5.11 o
  -2   5   3      159.62      186.32      4.06 o
  -1   5   3      707.53      657.76      8.81 o
   0   5   3      400.34      355.34      5.90 o
   1   5   3     8424.97     9188.67    110.72 o
   2   5   3       19.20       25.53      4.25 o
   3   5   3       13.05       21.82      4.93 o
   4   5   3     2387.89     2299.08     41.55 o
   5   5   3     1646.31     1688.43     48.74 o
   6   5   3      458.31      484.18     21.07 o
   7   5   3      216.51      225.28     17.37 o
   8   5   3      199.91      199.26     19.59 o
   9   5   3      502.41      579.50     29.77 o
  10   5   3       45.64       29.14     22.06 o
  11   5   3       20.49       10.37     23.45 o
 -13   6   3        5.59        5.76     37.54 o
 -12   6   3       58.44       21.10     35.23 o
 -11   6   3       71.43       79.48     38.21 o
 -10   6   3       25.86       17.26     29.50 o
  -9   6   3      130.34      129.78     23.02 o
  -8   6   3     2354.62     2360.87    107.33 o
  -7   6   3      298.99      315.82     18.64 o
  -6   6   3      150.20      150.81      8.42 o
  -5   6   3     2298.45     2131.86     32.55 o
  -4   6   3     3681.68     3504.34     46.66 o
  -3   6   3     1294.71     1325.44     17.89 o
  -2   6   3      703.05      779.84     10.45 o
  -1   6   3      385.09      366.64      6.04 o
   0   6   3       93.20       57.15      2.73 o
   1   6   3      900.14      920.38     11.92 o
   2   6   3     1216.94     1373.28     21.80 o
   3   6   3     1596.68     1684.91     26.45 o
   4   6   3      167.55      145.08      7.35 o
   5   6   3       31.68       42.55      8.81 o
   6   6   3        5.71       15.84     12.76 o
   7   6   3       74.14       65.45     15.83 o
   8   6   3      123.37      163.86     35.73 o
   9   6   3       13.54       85.07     21.93 o
  10   6   3       14.80       13.57     30.34 o
 -12   7   3       10.43       -6.96     35.25 o
 -11   7   3        8.82      -17.03     65.17 o
 -10   7   3      342.78      312.76     35.36 o
  -9   7   3      337.89      274.51     39.61 o
  -8   7   3      236.27      226.87     21.75 o
  -7   7   3      335.07      339.85     15.29 o
  -6   7   3        4.34       -3.74      6.41 o
  -5   7   3       99.46      105.68      6.67 o
  -4   7   3      107.22      119.92      5.34 o
  -3   7   3        0.59        4.25      3.37 o
  -2   7   3     1790.55     1883.64     22.91 o
  -1   7   3      321.58      327.93      5.97 o
   0   7   3       98.76       92.96      3.61 o
   1   7   3      548.70      637.11      9.37 o
   2   7   3      351.90      351.58      8.52 o
   3   7   3      334.00      415.85      9.97 o
   4   7   3      433.90      417.02     10.45 o
   5   7   3      545.44      570.01     17.69 o
   6   7   3      232.50      266.70     20.88 o
   7   7   3      284.81      342.64     27.49 o
   8   7   3       19.11       35.81     18.25 o
   9   7   3       26.32       57.48     25.13 o
  10   7   3      145.92      186.82     28.71 o
 -12   8   3      210.35      131.79     37.55 o
 -11   8   3      244.85      343.13     70.97 o
 -10   8   3       18.51       -5.57     38.90 o
  -9   8   3       10.11        4.86     39.43 o
  -8   8   3     2578.05     2512.14    123.15 o
  -7   8   3     1706.65     1617.59     48.16 o
  -6   8   3     1248.56     1164.50     21.88 o
  -5   8   3     4796.93     4423.35     63.74 o
  -4   8   3     5936.29     5481.10     71.89 o
  -3   8   3     3612.66     3611.21     50.82 o
  -2   8   3     6369.62     6708.20     81.59 o
  -1   8   3    12379.30    12961.91    165.86 o
   0   8   3     1732.11     1416.59     19.64 o
   1   8   3     7645.55     8307.46    112.23 o
   2   8   3     1795.77     1828.88     28.39 o
   3   8   3     3173.34     3177.90     44.59 o
   4   8   3       73.61       53.58      6.13 o
   5   8   3      241.20      247.86     10.53 o
   6   8   3       24.32       40.39     10.91 o
   7   8   3      717.45      727.51     27.96 o
   8   8   3        2.55       26.30     18.06 o
   9   8   3       62.30       48.94     26.51 o
  10   8   3       94.22       98.95     34.80 o
 -12   9   3       94.24      107.64     37.37 o
 -11   9   3      150.95      144.59     35.41 o
 -10   9   3       25.82       -7.98     30.16 o
  -9   9   3       61.99       85.17     28.68 o
  -8   9   3       63.95       84.52     25.71 o
  -7   9   3       48.52       56.32      8.38 o
  -6   9   3        2.04       -6.77      6.77 o
  -5   9   3      322.33      326.40      9.62 o
  -4   9   3        4.24        4.23      4.55 o
  -3   9   3     1731.56     1763.47     24.08 o
  -2   9   3      276.73      282.99      6.63 o
  -1   9   3      233.49      230.00      6.25 o
   0   9   3      529.90      478.66      8.62 o
   1   9   3      155.14      124.29      4.98 o
   2   9   3       37.18       41.33      5.10 o
   3   9   3      140.03      151.78      7.45 o
   4   9   3      934.64      910.08     17.82 o
   5   9   3      645.95      670.03     16.82 o
   6   9   3      307.18      325.30     25.46 o
   7   9   3       15.32       27.29     13.05 o
   8   9   3      181.60      228.60     30.71 o
   9   9   3      231.47      187.66     33.44 o
  10   9   3       81.39       34.80     34.12 o
 -12  10   3       64.92       71.46     37.67 o
 -11  10   3       75.62       65.56     35.23 o
 -10  10   3      118.09      121.88     33.10 o
  -9  10   3        2.26      -14.91     28.49 o
  -8  10   3      344.36      312.24     37.53 o
  -7  10   3      626.53      548.05     16.39 o
  -6  10   3      204.14      197.21      8.84 o
  -5  10   3      358.80      331.52      9.92 o
  -4  10   3       74.03      110.52      6.16 o
  -3  10   3      842.73      818.58     13.24 o
  -2  10   3      143.16      127.71      5.53 o
  -1  10   3      820.32      820.16     13.43 o
   0  10   3      530.82      604.03     10.65 o
   1  10   3       89.66       88.68      4.88 o
   2  10   3      880.77      898.85     20.01 o
   3  10   3      575.26      622.11     13.91 o
   4  10   3      274.89      263.36     11.54 o
   5  10   3      951.22      980.55     25.87 o
   6  10   3       27.41       45.72     21.15 o
   7  10   3      146.79      121.47     25.93 o
   8  10   3       15.26       33.44     27.30 o
   9  10   3       25.75       30.71     31.39 o
  10  10   3        6.35      -32.76     34.12 o
 -12  11   3       66.74       27.60     37.96 o
 -11  11   3      131.69      108.51     36.18 o
 -10  11   3       96.31       97.05     40.94 o
  -9  11   3       11.73       -3.78     44.36 o
  -8  11   3      438.60      522.40     42.31 o
  -7  11   3       59.35       73.66      9.49 o
  -6  11   3      665.63      644.94     14.46 o
  -5  11   3      226.39      246.12      8.98 o
  -4  11   3      290.81      316.26      8.15 o
  -3  11   3      100.53       98.06      5.02 o
  -2  11   3      523.22      597.76     10.21 o
  -1  11   3      606.05      689.19     14.87 o
   0  11   3      176.14      174.59      5.28 o
   1  11   3      106.23       88.04      5.24 o
   2  11   3      456.24      476.89     11.71 o
   3  11   3     1608.02     1633.22     32.11 o
   4  11   3      324.74      311.09     13.77 o
   5  11   3      442.92      427.76     20.24 o
   6  11   3      227.00      234.74     25.93 o
   7  11   3       19.81       53.23     25.25 o
   8  11   3      142.80      143.99     30.03 o
   9  11   3       64.15      129.66     33.44 o
  10  11   3       37.00       58.00     35.48 o
 -12  12   3       26.61        7.01     38.46 o
 -11  12   3       35.20       -4.49     51.52 o
 -10  12   3       91.72       68.15     71.65 o
  -9  12   3      112.27      102.22     30.67 o
  -8  12   3      890.81      930.68     81.55 o
  -7  12   3      831.93      808.95     21.55 o
  -6  12   3      432.68      436.89     12.82 o
  -5  12   3     2403.38     2325.19     36.44 o
  -4  12   3     1985.00     1905.87     28.44 o
  -3  12   3     1706.45     1709.79     23.88 o
  -2  12   3     1078.41     1017.92     15.19 o
  -1  12   3     2317.43     2385.58     33.84 o
   0  12   3     1969.73     1994.23     27.39 o
   1  12   3      796.70      783.17     14.86 o
   2  12   3      125.79      134.90      8.56 o
   3  12   3     1280.24     1273.00     26.65 o
   4  12   3      489.58      508.27     23.64 o
   5  12   3      122.85      117.87     15.08 o
   6  12   3       12.26       -1.36     21.84 o
   7  12   3      252.85      249.07     30.03 o
   8  12   3       64.47       50.50     29.34 o
   9  12   3        0.47       12.97     32.76 o
 -11  13   3        1.60      -30.35     35.82 o
 -10  13   3       22.86       -8.50     32.57 o
  -9  13   3       83.17      112.44     31.05 o
  -8  13   3       41.99       11.20     22.61 o
  -7  13   3       32.67       24.47      9.21 o
  -6  13   3       27.58       30.70      8.00 o
  -5  13   3      445.37      436.74     15.08 o
  -4  13   3       13.48       25.48      5.64 o
  -3  13   3        3.21        7.02      5.93 o
  -2  13   3      139.76      139.54      5.82 o
  -1  13   3      912.26      860.76     14.64 o
   0  13   3       42.07       38.88      5.64 o
   1  13   3      514.94      513.73     11.84 o
   2  13   3      173.47      170.53      9.52 o
   3  13   3      595.75      589.77     16.68 o
   4  13   3      198.98      161.38     12.40 o
   5  13   3        2.04      -12.35     15.46 o
   6  13   3      108.60       83.25     24.57 o
   7  13   3       61.86      103.72     27.30 o
   8  13   3        3.51       25.25     30.03 o
   9  13   3       17.98      -32.76     32.76 o
 -11  14   3       52.57       25.43     60.05 o
 -10  14   3      196.42      209.47     36.48 o
  -9  14   3       52.12       81.38     31.00 o
  -8  14   3      339.85      320.66     18.84 o
  -7  14   3      534.75      527.21     17.85 o
  -6  14   3      265.25      284.50     12.77 o
  -5  14   3      564.78      527.10     12.95 o
  -4  14   3     1355.61     1266.70     21.67 o
  -3  14   3     1578.31     1600.14     24.57 o
  -2  14   3      369.43      336.37      9.60 o
  -1  14   3     1982.64     1965.05     30.83 o
   0  14   3      261.31      253.40      8.11 o
   1  14   3     1162.98     1194.81     19.54 o
   2  14   3     4096.67     4132.44     73.16 o
   3  14   3      306.10      300.30     11.46 o
   4  14   3       48.99       44.34     17.05 o
   5  14   3      366.66      367.75     18.14 o
   6  14   3       12.40       17.74     23.88 o
   7  14   3      258.33      287.29     32.07 o
   8  14   3        8.58        3.41     30.71 o
   9  14   3       33.71       34.80     34.80 o
 -11  15   3       52.06       42.41     89.05 o
 -10  15   3      212.48      185.52     37.11 o
  -9  15   3      111.97      125.52     34.80 o
  -8  15   3       63.62       74.23     15.37 o
  -7  15   3      262.88      285.15     12.36 o
  -6  15   3       23.49       34.24      7.89 o
  -5  15   3       44.08       53.68      6.57 o
  -4  15   3       55.21       81.53      6.91 o
  -3  15   3      339.95      317.43      9.62 o
  -2  15   3       10.88       16.58      6.00 o
  -1  15   3       56.69       54.43      6.28 o
   0  15   3     1340.31     1280.48     21.96 o
   1  15   3     1599.49     1560.28     25.99 o
   2  15   3        7.11       16.28      9.00 o
   3  15   3        3.69      -10.71     10.71 o
   4  15   3       74.06       47.53     15.19 o
   5  15   3     1146.17     1211.74     46.12 o
   6  15   3       71.11      105.09     26.61 o
   7  15   3       33.26       62.10     27.98 o
   8  15   3       21.15       60.73     31.39 o
   9  15   3       53.51       89.39     36.17 o
 -10  16   3      102.83       64.61     27.67 o
  -9  16   3      165.69      110.81     24.82 o
  -8  16   3       15.23       14.21     13.45 o
  -7  16   3        0.13      -12.11     12.11 o
  -6  16   3        8.84       24.32      7.34 o
  -5  16   3        7.88       22.72      6.70 o
  -4  16   3      194.38      233.32      9.33 o
  -3  16   3        0.75        9.71      6.55 o
  -2  16   3       28.12       23.62      6.82 o
  -1  16   3       21.44       12.55      7.03 o
   0  16   3     1058.71     1062.97     19.52 o
   1  16   3      611.60      604.89     14.23 o
   2  16   3      844.51      894.70     21.93 o
   3  16   3        1.65       -8.20     13.70 o
   4  16   3      728.23      708.20     27.45 o
   5  16   3       13.18       25.90     17.14 o
   6  16   3        9.07       13.65     25.93 o
   7  16   3       16.12        8.19     28.66 o
   8  16   3        4.87       50.50     32.76 o
 -10  17   3        0.28       23.12     35.34 o
  -9  17   3        1.83        7.40     31.95 o
  -8  17   3        0.26      -13.26     13.26 o
  -7  17   3      155.77      156.05     12.07 o
  -6  17   3       93.00       82.74      7.65 o
  -5  17   3       31.53       40.73      7.76 o
  -4  17   3      246.53      234.19      9.66 o
  -3  17   3      180.85      196.06      8.70 o
  -2  17   3      285.07      297.28      9.59 o
  -1  17   3      994.50      974.86     18.56 o
   0  17   3      151.35      139.51      8.97 o
   1  17   3      711.92      695.80     16.51 o
   2  17   3      830.23      810.85     23.67 o
   3  17   3       31.52      -14.70     14.70 o
   4  17   3        1.45      -13.57     15.84 o
   5  17   3       86.38       99.58     18.54 o
   6  17   3      135.50      141.94     29.34 o
   7  17   3      110.82      124.20     31.39 o
   8  17   3       21.27        8.19     33.44 o
 -10  18   3       70.80       79.84     42.99 o
  -9  18   3      148.48      102.36     38.21 o
  -8  18   3      371.73      341.88     39.58 o
  -7  18   3      220.07      228.58     25.09 o
  -6  18   3      305.90      299.32     13.19 o
  -5  18   3      298.52      319.70     12.17 o
  -4  18   3      198.03      209.51      8.91 o
  -3  18   3     1291.33     1288.28     24.17 o
  -2  18   3     1190.48     1168.22     22.59 o
  -1  18   3       91.59       94.59      8.34 o
   0  18   3      638.20      609.09     17.06 o
   1  18   3      294.93      286.71     12.03 o
   2  18   3       41.04       42.56     14.83 o
   3  18   3      522.15      560.76     26.26 o
   4  18   3      886.77      883.68     32.36 o
   5  18   3        2.34       20.33     18.11 o
   6  18   3        2.54       -6.82     27.30 o
   7  18   3      109.00      109.87     32.76 o
  -9  19   3       38.57       60.05     37.53 o
  -8  19   3      147.24      133.07     34.80 o
  -7  19   3        0.72       25.25     27.98 o
  -6  19   3        8.66       14.36      8.16 o
  -5  19   3      196.84      191.36     10.16 o
  -4  19   3       94.99       81.41      9.21 o
  -3  19   3      136.91      120.63      9.93 o
  -2  19   3       53.11       54.87      9.38 o
  -1  19   3       17.70       -7.86     10.00 o
   0  19   3      134.57      136.22     10.55 o
   1  19   3        2.94      -13.63     13.63 o
   2  19   3        0.74        2.31     14.93 o
   3  19   3      412.92      422.49     22.16 o
   4  19   3      170.63      141.93     19.44 o
   5  19   3       12.32      -16.45     23.31 o
   6  19   3       43.88       67.56     29.34 o
   7  19   3        2.69        4.78     31.39 o
  -9  20   3        2.63      -21.15     36.17 o
  -8  20   3       31.65       38.21     32.76 o
  -7  20   3       20.31       26.52     39.24 o
  -6  20   3      331.81      344.06     13.49 o
  -5  20   3       81.72      109.82     10.98 o
  -4  20   3        4.77       21.20     10.29 o
  -3  20   3      340.70      343.63     17.92 o
  -2  20   3      644.83      657.59     20.82 o
  -1  20   3        5.34       -4.95     10.51 o
   0  20   3      199.47      159.22     22.42 o
   1  20   3      118.35      110.66     15.99 o
   2  20   3      185.72      205.99     18.49 o
   3  20   3       11.27       -4.61     35.43 o
   4  20   3        9.77       16.63     19.02 o
   5  20   3       10.79      -25.26     25.26 o
   6  20   3       36.35        9.55     30.03 o
   7  20   3       28.78       67.56     33.44 o
  -8  21   3       31.58       79.16     34.12 o
  -7  21   3        6.45        3.24     18.52 o
  -6  21   3        8.28       13.46      9.74 o
  -5  21   3       34.26       43.94     10.76 o
  -4  21   3        0.22       20.40     10.91 o
  -3  21   3       46.22       55.84     12.53 o
  -2  21   3       24.13        2.45     12.66 o
  -1  21   3       20.84       11.69     11.37 o
   0  21   3       46.33       39.45     12.11 o
   1  21   3       11.60        3.16     20.65 o
   2  21   3        1.11       11.67     16.70 o
   3  21   3      108.32      104.11     19.49 o
   4  21   3       35.22       23.95     19.87 o
   5  21   3        1.05        6.49     25.09 o
   6  21   3       49.63       31.39     31.39 o
  -7  22   3       17.74       17.70     11.15 o
  -6  22   3        5.29        9.99      9.78 o
  -5  22   3      124.31      119.26     11.10 o
  -4  22   3      222.33      218.65     23.24 o
  -3  22   3       61.79       67.35     12.61 o
  -2  22   3      125.58       93.67     14.36 o
  -1  22   3       43.52       28.02     14.48 o
   0  22   3      141.97      143.05     23.26 o
   1  22   3      117.25      110.53     23.96 o
   2  22   3       18.30       10.63     18.06 o
   3  22   3       57.05       33.59     19.49 o
   4  22   3       43.04       27.89     21.19 o
   5  22   3        0.22      -40.94     40.94 o
  -7  23   3       14.73       10.07     11.69 o
  -6  23   3        1.16       11.57     10.77 o
  -5  23   3       13.09       23.78     14.52 o
  -4  23   3       27.27       14.43     12.73 o
  -3  23   3        8.55       18.63     12.80 o
  -2  23   3       21.87       30.76     14.51 o
  -1  23   3       57.06       72.07     15.69 o
   0  23   3        0.08        0.05     15.99 o
   1  23   3       37.02       28.85     25.62 o
   2  23   3       37.94       50.12     27.90 o
   3  23   3       23.02      -13.08     40.26 o
   4  23   3       19.87        5.92     21.87 o
   5  23   3        0.52      -12.97     30.03 o
  -6  24   3       66.50       65.80     12.72 o
  -5  24   3       26.71       24.61     13.08 o
  -4  24   3       55.08       40.25     13.57 o
  -3  24   3      230.40      250.25     21.44 o
  -2  24   3      211.95      211.00     22.71 o
  -1  24   3       87.96       95.43     22.94 o
   0  24   3        7.81      -23.45     23.45 o
   1  24   3      152.27      137.40     28.90 o
   2  24   3       58.82       75.28     30.30 o
   3  24   3        9.00      -31.43     31.43 o
   4  24   3        6.25      -17.13     33.82 o
  -4  25   3        4.69       11.98     14.20 o
  -3  25   3       16.73        2.13     17.47 o
  -2  25   3       11.14       -2.19     18.38 o
  -1  25   3        0.08       11.41     37.53 o
   0  25   3       31.70        4.23     26.12 o
   1  25   3        0.32       36.97     29.03 o
   2  25   3        0.26      -18.60     31.54 o
  -3  26   3        0.34       -6.76     22.69 o
  -2  26   3        6.31        9.60     19.66 o
  -1  26   3        0.79      -24.80     24.80 o
   0  26   3       32.57       22.06     27.99 o
   1  26   3       12.09      -30.03     30.03 o
 -13   0   4      258.22      337.10     58.00 o
 -12   0   4       95.15      113.28     49.81 o
 -11   0   4       97.60      226.56     48.45 o
 -10   0   4     1558.25     1670.51     94.85 o
  -9   0   4      383.87      362.35     45.72 o
  -8   0   4     1366.17     1301.34     59.71 o
  -7   0   4     5050.49     4530.73    135.42 o
  -6   0   4       31.96       50.77     17.09 o
  -5   0   4     5737.59     5406.07    109.54 o
  -4   0   4     1353.82     1081.91     21.67 o
  -3   0   4      767.57      851.84     43.89 o
  -2   0   4      155.59      220.37     13.29 o
  -1   0   4      291.16      292.77      7.12 o
   0   0   4     2248.93     2369.51     35.48 o
   1   0   4      135.74      102.64      6.22 o
   2   0   4     6604.82     6958.18    135.29 o
   3   0   4     3818.97     4017.60     79.71 o
   4   0   4       26.05       26.95     10.13 o
   5   0   4        8.44       27.98     16.38 o
   6   0   4      947.27     1003.12     47.77 o
   7   0   4      202.91      210.18     25.93 o
   8   0   4      283.91      257.95     30.03 o
   9   0   4        5.32      -11.18     28.66 o
  10   0   4        4.81       44.01     30.37 o
 -13   1   4        0.91      -35.67     35.67 o
 -12   1   4        4.26      -29.52     34.12 o
 -11   1   4       84.45       55.58     31.58 o
 -10   1   4       11.97       18.39     28.90 o
  -9   1   4      871.36      855.19     44.32 o
  -8   1   4      255.57      242.90     19.09 o
  -7   1   4     2582.02     2371.62     78.49 o
  -6   1   4      177.43      169.64      6.54 o
  -5   1   4      715.41      722.27     36.83 o
  -4   1   4      134.81      138.73      8.87 o
  -3   1   4     3143.10     3050.89     33.30 o
  -2   1   4     1480.54     1352.88     14.95 o
  -1   1   4      971.11      916.03     10.55 o
   0   1   4       23.97       33.19      2.34 o
   1   1   4     2048.77     2106.06     30.24 o
   2   1   4      697.36      630.94     12.64 o
   3   1   4      753.40      842.65     27.68 o
   4   1   4      683.52      713.38     20.35 o
   5   1   4      897.08      929.31     41.63 o
   6   1   4      221.35      223.31     16.41 o
   7   1   4       80.93       86.64     16.64 o
   8   1   4      101.17       88.86     19.30 o
   9   1   4        9.64       11.10     19.53 o
  10   1   4       43.11       20.40     28.66 o
 -13   2   4       21.46       34.48     38.56 o
 -12   2   4        3.26      -32.50     32.50 o
 -11   2   4       31.81       35.44     31.75 o
 -10   2   4      389.85      368.12     53.57 o
  -9   2   4       37.53       29.34     26.42 o
  -8   2   4      378.09      367.20     23.64 o
  -7   2   4       38.19       40.31     13.86 o
  -6   2   4      432.05      382.86     11.35 o
  -5   2   4      163.71      180.32      9.89 o
  -4   2   4      126.76      116.97      5.79 o
  -3   2   4     1014.70     1200.47     21.94 o
  -2   2   4      863.54      978.50     13.88 o
  -1   2   4      183.84      220.38      4.38 o
   0   2   4       92.06      100.63      3.15 o
   1   2   4        6.48       25.71      3.47 o
   2   2   4      730.16      771.49     13.17 o
   3   2   4       97.78       96.62      6.00 o
   4   2   4       24.83       13.61      7.98 o
   5   2   4       87.52      104.10     10.62 o
   6   2   4      242.71      260.82     16.89 o
   7   2   4       60.34       62.40     18.42 o
   8   2   4       51.06       61.42     18.82 o
   9   2   4        1.78        5.81     19.74 o
  10   2   4        0.37       21.76     21.23 o
 -13   3   4        0.19      -24.53     36.37 o
 -12   3   4        9.56      -32.84     32.84 o
 -11   3   4      165.34      139.68     34.17 o
 -10   3   4      327.88      393.45     70.97 o
  -9   3   4      599.43      653.09     42.31 o
  -8   3   4       79.77       86.30     17.26 o
  -7   3   4     1964.23     1842.28     45.09 o
  -6   3   4     1362.34     1247.98     31.85 o
  -5   3   4     3781.96     3623.27     49.76 o
  -4   3   4     2664.61     2692.91     33.05 o
  -3   3   4    17303.31    16977.82    197.48 o
  -2   3   4     8917.21     8894.84     94.45 o
  -1   3   4       48.51       52.25      3.46 o
   0   3   4     3854.60     3956.22     46.33 o
   1   3   4    19641.54    20333.25    259.66 o
   2   3   4     6375.97     6218.96     91.69 o
   3   3   4     2912.42     2945.47     47.77 o
   4   3   4      146.86      140.25      9.68 o
   5   3   4     1447.46     1463.41     35.97 o
   6   3   4      913.21      975.96     33.53 o
   7   3   4      130.00      156.99     17.61 o
   8   3   4      332.15      295.32     30.36 o
   9   3   4       49.09       40.73     20.12 o
  10   3   4      110.07       85.24     23.24 o
 -13   4   4       77.01      116.88     38.86 o
 -12   4   4      261.03      332.87     39.49 o
 -11   4   4      293.46      338.23     36.85 o
 -10   4   4      213.80      203.66     32.02 o
  -9   4   4      467.25      436.08     27.93 o
  -8   4   4     1314.81     1279.01     43.74 o
  -7   4   4     1514.67     1364.58     36.73 o
  -6   4   4      657.13      607.71     17.13 o
  -5   4   4      669.77      578.62     11.28 o
  -4   4   4     1966.78     1753.14     22.29 o
  -3   4   4      126.88      109.59      5.11 o
  -2   4   4       23.74       27.56      3.92 o
  -1   4   4        7.28       25.10      2.51 o
   0   4   4     2515.57     2727.70     32.33 o
   1   4   4      172.17      215.84      6.23 o
   2   4   4      584.06      591.30     12.24 o
   3   4   4      201.51      199.00      7.60 o
   4   4   4      412.75      391.23     13.99 o
   5   4   4       39.42       61.86     10.20 o
   6   4   4      392.75      393.72     22.43 o
   7   4   4      112.43      129.29     17.37 o
   8   4   4        3.20       -5.09     17.63 o
   9   4   4       17.80        1.83     20.12 o
  10   4   4       92.41       93.75     23.56 o
 -13   5   4        2.62      -30.15     36.82 o
 -12   5   4        2.67      -33.68     33.68 o
 -11   5   4        2.73        4.30     31.75 o
 -10   5   4        4.57       21.02     29.05 o
  -9   5   4       38.22       -2.60     20.79 o
  -8   5   4       81.51       57.46     19.31 o
  -7   5   4      117.57      104.21     15.18 o
  -6   5   4       55.30       55.49      8.43 o
  -5   5   4      757.81      696.33     13.95 o
  -4   5   4      216.52      211.44      5.56 o
  -3   5   4      202.09      205.51      4.70 o
  -2   5   4      242.56      261.83      6.38 o
  -1   5   4      215.66      306.34      5.18 o
   0   5   4      395.13      395.28      7.05 o
   1   5   4      360.91      445.71      7.74 o
   2   5   4       32.82       24.12      4.76 o
   3   5   4      170.48      178.69      6.99 o
   4   5   4       46.14       57.04      9.75 o
   5   5   4       84.37       78.93     10.87 o
   6   5   4       25.72       30.58     14.23 o
   7   5   4       82.03       91.55     23.83 o
   8   5   4       43.84       47.47     18.25 o
   9   5   4      104.59      104.24     34.86 o
  10   5   4        5.04       27.02     40.27 o
 -13   6   4      112.22       79.12     37.77 o
 -12   6   4      269.21      305.98     74.04 o
 -11   6   4      221.39      315.52     37.00 o
 -10   6   4      391.90      386.33     35.95 o
  -9   6   4      449.60      492.87     39.85 o
  -8   6   4      238.16      218.90     22.18 o
  -7   6   4      543.80      523.29     22.21 o
  -6   6   4      757.47      709.61     19.87 o
  -5   6   4     1760.48     1612.95     24.03 o
  -4   6   4     1337.42     1227.64     16.56 o
  -3   6   4      288.05      262.59      5.43 o
  -2   6   4       75.70       98.60      3.10 o
  -1   6   4        2.68       -2.17      2.37 o
   0   6   4     4605.16     5182.03     63.62 o
   1   6   4        0.59       -0.46      3.15 o
   2   6   4       11.68        5.39      4.48 o
   3   6   4      553.82      579.84     16.28 o
   4   6   4       77.62      103.79     12.11 o
   5   6   4      350.21      342.92     14.84 o
   6   6   4      194.81      209.05     15.91 o
   7   6   4      413.13      445.45     22.63 o
   8   6   4       36.44       23.10     18.42 o
   9   6   4       38.31       50.52     21.42 o
  10   6   4      265.04      306.50     26.55 o
 -12   7   4        1.38      -33.71     33.71 o
 -11   7   4      205.68      207.84     64.83 o
 -10   7   4        2.42      -29.44     29.44 o
  -9   7   4        7.86      -20.84     20.84 o
  -8   7   4      435.41      442.58     25.89 o
  -7   7   4     1396.99     1331.44     41.85 o
  -6   7   4     2179.07     2038.61     37.38 o
  -5   7   4     1195.25     1188.21     21.64 o
  -4   7   4      950.15      924.87     13.35 o
  -3   7   4     2709.70     2513.61     29.05 o
  -2   7   4    10323.84    10815.46    119.68 o
  -1   7   4     1893.01     2001.31     25.57 o
   0   7   4     3379.20     3432.02     45.29 o
   1   7   4     1709.54     1497.81     19.78 o
   2   7   4     2809.33     2824.87     42.59 o
   3   7   4      297.86      313.38     12.10 o
   4   7   4      295.79      298.77     15.07 o
   5   7   4      808.01      789.30     28.68 o
   6   7   4     1369.91     1305.04     71.50 o
   7   7   4       12.21       27.59     21.94 o
   8   7   4        8.98       29.47     18.64 o
   9   7   4      212.93      251.55     27.30 o
  10   7   4        8.23       88.71     34.12 o
 -12   8   4       10.63      -27.98     35.23 o
 -11   8   4       99.71       80.03     34.49 o
 -10   8   4        0.88      -28.19     30.30 o
  -9   8   4       68.67       21.77     27.86 o
  -8   8   4       94.14       30.67     27.67 o
  -7   8   4      469.00      470.27     17.80 o
  -6   8   4       74.79       73.30      8.24 o
  -5   8   4       91.60       92.44      8.93 o
  -4   8   4       68.18       73.00      4.98 o
  -3   8   4      240.93      248.44      5.31 o
  -2   8   4      183.81      243.41      5.36 o
  -1   8   4      221.64      269.95      6.55 o
   0   8   4       47.22       66.83      3.83 o
   1   8   4      191.20      168.38      4.69 o
   2   8   4      687.16      649.20     13.54 o
   3   8   4       25.99       30.36      7.67 o
   4   8   4       55.29       59.05      9.48 o
   5   8   4       35.92       40.35     15.46 o
   6   8   4       61.70       72.72     14.43 o
   7   8   4       20.35       14.15     16.58 o
   8   8   4      110.00       92.12     28.66 o
   9   8   4        7.01       19.79     30.71 o
  10   8   4       25.55        2.73     34.12 o
 -12   9   4        3.26      -32.98     35.58 o
 -11   9   4      200.31      184.15     45.72 o
 -10   9   4      227.11      210.42     34.59 o
  -9   9   4        4.78       -3.38     27.69 o
  -8   9   4      317.00      313.45     30.16 o
  -7   9   4      199.25      194.43     14.19 o
  -6   9   4     1566.20     1444.56     26.09 o
  -5   9   4     2806.99     2707.71     42.38 o
  -4   9   4      759.95      721.95     13.70 o
  -3   9   4      764.29      682.78     10.31 o
  -2   9   4     2000.78     2009.99     27.49 o
  -1   9   4     4460.01     4631.76     64.55 o
   0   9   4     1880.34     1867.55     27.71 o
   1   9   4     1148.74     1108.52     16.52 o
   2   9   4     1803.36     1864.25     28.94 o
   3   9   4      933.19      973.22     29.25 o
   4   9   4      374.56      369.67     15.12 o
   5   9   4      170.09      178.11     23.20 o
   6   9   4      254.22      317.31     27.98 o
   7   9   4       73.70       77.11     25.93 o
   8   9   4      106.73      125.56     30.03 o
   9   9   4       34.03       48.45     32.07 o
 -12  10   4       18.53      -36.38     36.38 o
 -11  10   4      770.74      938.68    102.36 o
 -10  10   4      256.47      290.10     36.40 o
  -9  10   4      323.55      309.50     34.12 o
  -8  10   4      718.67      780.77    109.18 o
  -7  10   4      424.01      388.50     18.12 o
  -6  10   4      200.73      209.40      9.92 o
  -5  10   4      159.53      156.18      7.98 o
  -4  10   4     2121.29     2109.44     31.44 o
  -3  10   4       67.04       73.19      5.06 o
  -2  10   4      966.52     1039.67     15.58 o
  -1  10   4       54.22       68.00      4.49 o
   0  10   4      412.19      407.95      9.36 o
   1  10   4       14.51       18.46      5.28 o
   2  10   4       51.46       50.16      6.51 o
   3  10   4      362.29      381.03     15.28 o
   4  10   4      554.67      535.77     21.34 o
   5  10   4      138.94      152.17     23.20 o
   6  10   4      192.66      212.91     26.61 o
   7  10   4      582.65      525.45     39.58 o
   8  10   4       18.67       25.93     29.34 o
   9  10   4       31.86       12.28     31.39 o
 -12  11   4        2.14      -37.38     37.38 o
 -11  11   4        6.97       -8.96     35.25 o
 -10  11   4        9.44      -57.66     57.66 o
  -9  11   4        2.31        5.37     28.77 o
  -8  11   4       38.82       47.82     19.13 o
  -7  11   4       76.51       60.83     10.14 o
  -6  11   4      274.95      274.45     11.81 o
  -5  11   4      126.83      133.37      9.33 o
  -4  11   4       30.70       29.53      7.27 o
  -3  11   4     1574.18     1557.65     23.55 o
  -2  11   4      407.30      400.65      8.96 o
  -1  11   4       15.28       14.45      4.66 o
   0  11   4      136.56      149.21      6.13 o
   1  11   4     1921.09     1859.86     28.05 o
   2  11   4        2.43       -1.94      8.80 o
   3  11   4       93.18       74.09     10.44 o
   4  11   4      255.72      280.73     16.79 o
   5  11   4      207.23      194.48     24.57 o
   6  11   4       56.95       47.77     23.88 o
   7  11   4        0.18       48.45     26.61 o
   8  11   4       11.99       27.30     29.34 o
   9  11   4        4.68       28.66     32.76 o
 -11  12   4      287.96      290.12     64.15 o
 -10  12   4      101.51      149.23     39.58 o
  -9  12   4       44.38       30.11     29.54 o
  -8  12   4      148.05      122.85     17.43 o
  -7  12   4      498.18      454.52     15.26 o
  -6  12   4      443.29      443.28     17.78 o
  -5  12   4       66.09       83.11      8.85 o
  -4  12   4      197.26      218.49     13.24 o
  -3  12   4      137.18      149.24      5.94 o
  -2  12   4     1473.37     1550.39     25.24 o
  -1  12   4      515.83      538.28     12.27 o
   0  12   4      714.13      706.46     13.30 o
   1  12   4      246.03      259.44      8.07 o
   2  12   4      125.29      121.15     10.63 o
   3  12   4       58.73       48.35     10.76 o
   4  12   4       54.95       35.09     13.84 o
   5  12   4      245.37      261.36     27.30 o
   6  12   4       91.04       79.16     25.25 o
   7  12   4       71.41       55.27     27.98 o
   8  12   4        0.29       15.70     30.03 o
   9  12   4       13.11       15.01     33.44 o
 -11  13   4       23.58      -35.36     35.46 o
 -10  13   4       39.27       24.36     33.18 o
  -9  13   4       58.16       32.40     25.01 o
  -8  13   4      400.31      383.90     19.22 o
  -7  13   4      699.32      679.94     24.82 o
  -6  13   4     1329.93     1254.98     35.83 o
  -5  13   4      271.32      307.29     12.66 o
  -4  13   4      452.08      465.20     13.95 o
  -3  13   4     1764.12     1657.24     28.55 o
  -2  13   4     2509.48     2352.26     36.58 o
  -1  13   4     1967.89     1937.02     30.86 o
   0  13   4     1375.55     1321.76     22.64 o
   1  13   4      641.91      602.15     13.43 o
   2  13   4     3038.46     3069.56     61.69 o
   3  13   4       88.90       92.14     14.00 o
   4  13   4      661.46      613.54     25.68 o
   5  13   4      511.99      539.09     38.90 o
   6  13   4      523.17      462.66     34.80 o
   7  13   4       35.50       31.39     27.98 o
   8  13   4       36.21       80.52     31.39 o
 -11  14   4       19.46       19.07     37.10 o
 -10  14   4      149.75      122.59     27.92 o
  -9  14   4       54.37       46.48     23.92 o
  -8  14   4      157.29      172.68     16.22 o
  -7  14   4      163.43      181.57     14.30 o
  -6  14   4      149.38      163.34     12.53 o
  -5  14   4      518.88      548.85     29.27 o
  -4  14   4      575.28      569.52     14.18 o
  -3  14   4      343.63      358.13     11.19 o
  -2  14   4      366.47      342.71     11.05 o
  -1  14   4       90.77       84.00      7.46 o
   0  14   4     1236.98     1235.70     23.12 o
   1  14   4      685.15      679.31     16.06 o
   2  14   4      411.25      364.75     15.72 o
   3  14   4      236.23      217.71     16.35 o
   4  14   4      115.22      150.62     17.97 o
   5  14   4       13.52       14.33     24.57 o
   6  14   4       58.02       46.40     26.61 o
   7  14   4        0.85       27.98     28.66 o
   8  14   4        4.39      -12.97     31.39 o
 -11  15   4       20.57       19.13     30.01 o
 -10  15   4        8.64      -26.42     26.42 o
  -9  15   4       14.70       29.56     24.02 o
  -8  15   4      231.68      204.35     16.74 o
  -7  15   4       78.05       61.43     10.81 o
  -6  15   4        7.37       -6.43     11.83 o
  -5  15   4      176.63      200.16     14.69 o
  -4  15   4       64.13       79.10      7.66 o
  -3  15   4       39.52       45.26      9.82 o
  -2  15   4       34.79       28.17      7.11 o
  -1  15   4     2340.93     2277.12     38.29 o
   0  15   4      190.09      157.60      8.76 o
   1  15   4       77.32       78.10      8.44 o
   2  15   4      426.72      446.76     20.22 o
   3  15   4      205.87      220.18     17.19 o
   4  15   4      288.20      333.02     20.12 o
   5  15   4        8.02       32.76     25.93 o
   6  15   4        0.63       23.20     27.30 o
   7  15   4       28.99       36.17     29.34 o
   8  15   4       49.02       79.84     34.12 o
 -10  16   4      158.91      141.39     28.81 o
  -9  16   4      148.20      162.70     18.25 o
  -8  16   4      106.71      104.22     16.56 o
  -7  16   4      182.11      192.26     19.34 o
  -6  16   4      472.23      502.72     22.36 o
  -5  16   4      138.71      152.18     14.96 o
  -4  16   4      519.22      551.71     14.69 o
  -3  16   4       18.35       16.26      7.41 o
  -2  16   4        3.21        4.38      7.40 o
  -1  16   4       44.95       60.63      9.92 o
   0  16   4       78.67       72.76      8.42 o
   1  16   4        3.52        1.57     10.60 o
   2  16   4     1024.77     1017.02     31.98 o
   3  16   4       31.19       40.53     15.39 o
   4  16   4        1.95      -16.00     16.00 o
   5  16   4       53.75       54.59     26.61 o
   6  16   4       24.82       68.24     27.98 o
   7  16   4       61.33       47.09     30.71 o
   8  16   4       54.60       49.81     34.12 o
 -10  17   4       17.90       32.41     29.92 o
  -9  17   4       48.62       17.57     17.68 o
  -8  17   4        0.51       21.26     15.80 o
  -7  17   4       13.98       22.56     15.11 o
  -6  17   4      308.68      346.43     16.79 o
  -5  17   4        2.98       20.58     10.54 o
  -4  17   4      107.42      121.69     10.15 o
  -3  17   4     1152.09     1092.82     23.67 o
  -2  17   4      236.27      239.09     10.04 o
  -1  17   4      219.50      207.47     10.62 o
   0  17   4      156.65      139.34     10.30 o
   1  17   4     1259.66     1142.12     28.34 o
   2  17   4      180.83      168.57     16.63 o
   3  17   4      150.76      121.14     17.24 o
   4  17   4       86.12       38.72     17.76 o
   5  17   4       54.45       90.08     28.66 o
   6  17   4      119.59      141.94     30.71 o
   7  17   4       53.37       73.02     32.07 o
  -9  18   4       65.26       51.68     18.32 o
  -8  18   4       78.24       64.50     18.90 o
  -7  18   4       56.45       40.48     16.22 o
  -6  18   4       69.26       74.09     14.35 o
  -5  18   4        3.68        1.11      9.27 o
  -4  18   4       20.89       17.66      9.44 o
  -3  18   4       62.32       79.18      9.30 o
  -2  18   4      344.69      340.07     12.67 o
  -1  18   4      550.50      561.68     16.65 o
   0  18   4      157.60      163.40     10.96 o
   1  18   4       38.84       18.98     11.79 o
   2  18   4        7.18      -15.53     15.53 o
   3  18   4       67.13       97.67     17.76 o
   4  18   4        0.00       -6.23     18.18 o
   5  18   4        8.12       -1.36     27.98 o
   6  18   4       60.27       75.75     30.03 o
   7  18   4       24.78       19.79     33.44 o
  -9  19   4      121.18      128.78     21.58 o
  -8  19   4       50.03       58.43     19.50 o
  -7  19   4       91.79       64.98     16.92 o
  -6  19   4      129.66      137.09     15.49 o
  -5  19   4      677.87      666.04     19.14 o
  -4  19   4       17.73       21.43     10.19 o
  -3  19   4     1339.74     1165.67     28.42 o
  -2  19   4      485.19      477.30     17.68 o
  -1  19   4      387.88      399.50     15.88 o
   0  19   4      357.94      407.50     16.41 o
   1  19   4      242.43      241.19     19.07 o
   2  19   4       75.46       96.50     17.58 o
   3  19   4      551.29      594.39     29.59 o
   4  19   4      317.95      375.38     23.81 o
   5  19   4        4.75       25.93     29.34 o
   6  19   4        2.56      -19.11     30.71 o
  -8  20   4      144.15      120.24     20.94 o
  -7  20   4      109.42      131.87     21.17 o
  -6  20   4      166.13      149.62     15.13 o
  -5  20   4       92.18       97.27     10.84 o
  -4  20   4       19.99        3.33     10.50 o
  -3  20   4      228.82      255.76     13.69 o
  -2  20   4       80.52       71.37     11.82 o
  -1  20   4        0.27       -6.54     11.58 o
   0  20   4        0.20       -8.41     17.53 o
   1  20   4       67.09       63.59     16.83 o
   2  20   4        3.01       29.29     28.78 o
   3  20   4      106.37      109.10     20.17 o
   4  20   4       45.77       -3.03     20.06 o
   5  20   4        0.70       22.52     30.03 o
   6  20   4       13.94       12.97     31.39 o
  -8  21   4       10.43       29.68     20.65 o
  -7  21   4        1.64        6.01     23.20 o
  -6  21   4        0.87        4.80     14.44 o
  -5  21   4       25.74       24.19     11.52 o
  -4  21   4        0.71        1.63     12.50 o
  -3  21   4        0.56       -1.66     11.37 o
  -2  21   4        1.03      -15.55     15.55 o
  -1  21   4       19.39       -1.28     12.09 o
   0  21   4      118.64       82.82     13.63 o
   1  21   4        1.22      -17.62     17.62 o
   2  21   4       20.44       -1.01     19.38 o
   3  21   4        0.36        1.81     19.98 o
   4  21   4       21.36       21.17     21.41 o
   5  21   4       66.56       53.23     32.07 o
  -7  22   4        1.92        6.40     32.76 o
  -6  22   4      124.77      144.47     16.26 o
  -5  22   4        5.19       17.38     12.33 o
  -4  22   4       24.54       30.83     12.72 o
  -3  22   4        7.47        7.67     13.87 o
  -2  22   4      285.69      287.27     23.64 o
  -1  22   4        5.40        9.84     12.77 o
   0  22   4       22.84       -1.30     13.75 o
   1  22   4        3.77      -17.95     17.99 o
   2  22   4        4.89       -3.82     19.42 o
   3  22   4       14.07       -5.68     20.86 o
   4  22   4       40.27        5.62     22.67 o
  -6  23   4       62.49       71.35     11.99 o
  -5  23   4       42.92       45.13     16.35 o
  -4  23   4      204.55      228.93     22.06 o
  -3  23   4      158.61      152.01     16.18 o
  -2  23   4       57.90       46.05     15.31 o
  -1  23   4       80.15       78.73     17.05 o
   0  23   4      150.50      166.46     19.14 o
   1  23   4       49.04       27.63     19.56 o
   2  23   4       22.03        1.42     30.25 o
   3  23   4       78.63       45.30     26.60 o
  -5  24   4        0.18       17.10     12.22 o
  -4  24   4       19.78       33.99     14.04 o
  -3  24   4       26.07       53.11     15.81 o
  -2  24   4       22.81       24.43     18.21 o
  -1  24   4        2.21       -1.23     17.36 o
   0  24   4        5.58      -18.11     18.11 o
   1  24   4       49.69       24.52     29.02 o
   2  24   4       43.58       31.56     32.06 o
  -4  25   4       35.36        9.97     30.66 o
  -3  25   4        1.98        2.25     17.92 o
  -2  25   4        6.72       30.03     35.14 o
  -1  25   4      144.91      204.79     27.18 o
   0  25   4      135.83      134.25     29.13 o
   1  25   4        0.66      -21.59     30.54 o
 -13   1   5      238.52      236.90     39.79 o
 -12   1   5      180.86      154.44     35.95 o
 -11   1   5       46.63       -2.03     30.87 o
 -10   1   5     1445.76     1450.58     93.49 o
  -9   1   5      164.38      195.44     46.06 o
  -8   1   5     2110.84     2089.23     68.36 o
  -7   1   5      788.19      725.48     25.40 o
  -6   1   5     6222.00     5484.43    123.17 o
  -5   1   5     1559.47     1439.62     20.35 o
  -4   1   5       20.48       29.13      4.14 o
  -3   1   5     1180.58     1106.52     13.46 o
  -2   1   5     7609.12     7893.11     81.14 o
  -1   1   5      298.90      227.15      5.51 o
   0   1   5       37.40       28.89      3.22 o
   1   1   5        5.66        8.16      4.42 o
   2   1   5      922.94      979.00     16.50 o
   3   1   5       10.85        3.27      6.88 o
   4   1   5       24.96       14.63      8.09 o
   5   1   5       28.26       24.38      9.54 o
   6   1   5       47.20       61.81     14.96 o
   7   1   5      171.94      153.88     18.34 o
   8   1   5       36.00       44.22     19.06 o
   9   1   5       22.77      -25.16     27.81 o
 -13   2   5       33.02        9.55     35.95 o
 -12   2   5        7.63      -32.80     32.80 o
 -11   2   5      110.27        8.38     31.12 o
 -10   2   5       61.32       -7.35     27.97 o
  -9   2   5      154.10      136.39     27.72 o
  -8   2   5        2.61       10.80     15.55 o
  -7   2   5      209.39      223.46     15.81 o
  -6   2   5      616.54      621.95     20.55 o
  -5   2   5      959.97      893.72     14.22 o
  -4   2   5      541.70      449.65      9.24 o
  -3   2   5       50.10       66.33      5.32 o
  -2   2   5     4904.74     5331.61     59.55 o
  -1   2   5     6096.47     5966.23     61.72 o
   0   2   5     2534.32     2463.68     28.52 o
   1   2   5       26.33       33.83      4.20 o
   2   2   5     1972.38     1779.55     31.46 o
   3   2   5     4363.62     4247.71     80.69 o
   4   2   5     1944.55     1947.19     39.57 o
   5   2   5      579.67      585.65     17.89 o
   6   2   5       12.21       -8.61     11.95 o
   7   2   5      894.30      946.63     35.71 o
   8   2   5      281.84      279.87     23.20 o
   9   2   5        2.93        3.52     26.08 o
 -13   3   5        1.00      -63.12     63.12 o
 -12   3   5       42.39        2.88     34.22 o
 -11   3   5        2.54      -29.65     29.65 o
 -10   3   5      118.19      124.94     32.41 o
  -9   3   5        9.88       40.35     26.27 o
  -8   3   5      446.98      413.89     24.66 o
  -7   3   5      281.00      304.88     15.09 o
  -6   3   5       80.40       98.76      8.59 o
  -5   3   5       75.07       83.21      5.35 o
  -4   3   5      360.05      407.70      7.97 o
  -3   3   5        3.73        1.24      3.18 o
  -2   3   5      147.65      159.85     12.13 o
  -1   3   5       27.18       35.06      3.80 o
   0   3   5        1.08        9.17      3.13 o
   1   3   5      120.55      139.86      5.17 o
   2   3   5       27.50       33.01      5.71 o
   3   3   5       84.42       93.33      7.50 o
   4   3   5      134.05      131.97      9.16 o
   5   3   5       88.25       78.93     10.02 o
   6   3   5      232.02      218.47     14.57 o
   7   3   5      172.03      183.00     19.79 o
   8   3   5       68.95       84.41     20.02 o
   9   3   5       50.58       15.89     37.75 o
 -13   4   5       15.33      -48.79     48.79 o
 -12   4   5        7.94       -7.59     34.00 o
 -11   4   5        5.34      -31.32     31.32 o
 -10   4   5       16.24      -12.94     28.94 o
  -9   4   5       27.08        2.71     20.76 o
  -8   4   5      165.23      143.57     19.97 o
  -7   4   5      157.50      161.75     13.09 o
  -6   4   5     1221.42     1091.08     21.47 o
  -5   4   5     1416.63     1379.27     21.23 o
  -4   4   5      115.15      111.91      5.25 o
  -3   4   5      736.81      764.29     10.58 o
  -2   4   5     4607.90     4925.06     52.97 o
  -1   4   5     1111.98     1048.90     17.55 o
   0   4   5     2291.86     2336.53     28.32 o
   1   4   5      398.48      349.37      8.30 o
   2   4   5      775.09      735.64     15.20 o
   3   4   5     1080.61     1100.33     22.48 o
   4   4   5       82.79      100.11      9.46 o
   5   4   5      115.71      147.71     19.70 o
   6   4   5        5.02        1.41     14.71 o
   7   4   5      739.99      744.70     32.09 o
   8   4   5      163.39      166.61     20.40 o
   9   4   5        9.09       10.23     26.54 o
 -13   5   5       96.18      110.86     39.05 o
 -12   5   5      228.52      282.57     46.74 o
 -11   5   5      333.37      408.15     39.56 o
 -10   5   5      776.86      843.11     45.83 o
  -9   5   5     1107.94     1125.69     47.35 o
  -8   5   5     1108.98     1013.85     37.26 o
  -7   5   5     1641.20     1447.98     32.82 o
  -6   5   5     3593.98     3323.76     48.99 o
  -5   5   5     2130.07     1944.79     26.09 o
  -4   5   5      342.30      322.76      7.38 o
  -3   5   5     6261.15     6304.17     76.96 o
  -2   5   5     2839.55     2656.92     30.33 o
  -1   5   5     4871.46     4936.69     57.91 o
   0   5   5      138.75      150.00      5.59 o
   1   5   5       60.59       53.61      4.65 o
   2   5   5     1383.50     1280.12     23.04 o
   3   5   5      599.92      575.02     14.78 o
   4   5   5      237.10      264.57     10.91 o
   5   5   5      220.86      203.91     12.71 o
   6   5   5        4.35       -0.80     15.19 o
   7   5   5       82.25      101.70     18.34 o
   8   5   5       60.41       82.65     19.48 o
   9   5   5       44.82       53.95     31.68 o
 -12   6   5        4.55      -56.30     56.30 o
 -11   6   5        0.16      -32.72     32.72 o
 -10   6   5       19.50      -29.60     29.60 o
  -9   6   5       58.68       34.86     21.82 o
  -8   6   5       42.24       61.22     18.89 o
  -7   6   5       17.69       20.05     11.50 o
  -6   6   5       26.55       21.88      7.51 o
  -5   6   5      452.46      461.01     10.00 o
  -4   6   5      367.44      357.91      7.74 o
  -3   6   5      151.92      191.38      4.85 o
  -2   6   5      285.04      291.04      6.16 o
  -1   6   5     2706.32     2538.64     32.67 o
   0   6   5      275.94      276.40      7.87 o
   1   6   5      448.68      470.97     11.20 o
   2   6   5      551.53      505.30     12.09 o
   3   6   5     1397.28     1275.06     25.45 o
   4   6   5       59.05       59.70      8.62 o
   5   6   5      114.70      107.94     11.63 o
   6   6   5      150.87      130.71     16.87 o
   7   6   5        9.95        1.97     16.59 o
   8   6   5        4.17       30.15     19.49 o
   9   6   5       48.34        6.14     31.39 o
 -12   7   5       60.61       20.44     36.80 o
 -11   7   5       10.81      -32.72     32.72 o
 -10   7   5      105.61       18.21     31.67 o
  -9   7   5      381.80      350.50     33.81 o
  -8   7   5      507.78      459.28     25.30 o
  -7   7   5      101.15      106.91     15.56 o
  -6   7   5       43.70       47.01      9.21 o
  -5   7   5       18.63       17.50      5.32 o
  -4   7   5      210.85      216.26      7.10 o
  -3   7   5      972.38      994.41     13.54 o
  -2   7   5       42.39       50.07      3.67 o
  -1   7   5       88.01       88.07      3.71 o
   0   7   5       19.15       16.37      4.08 o
   1   7   5        6.98        4.45      5.32 o
   2   7   5       16.43       11.98      5.66 o
   3   7   5      143.29      149.29     10.11 o
   4   7   5        7.74       11.16      9.09 o
   5   7   5      296.40      288.65     23.88 o
   6   7   5      146.91      143.00     17.35 o
   7   7   5      199.03      174.01     27.98 o
   8   7   5        0.16      -15.70     27.98 o
   9   7   5       42.85       30.03     31.39 o
 -12   8   5       35.55       63.90     38.09 o
 -11   8   5        7.47      -41.63     41.63 o
 -10   8   5       12.60      -27.82     46.40 o
  -9   8   5       17.11      -28.05     42.65 o
  -8   8   5        2.60      -11.47     21.84 o
  -7   8   5       10.51       13.78     10.97 o
  -6   8   5      433.48      441.63     13.03 o
  -5   8   5     1279.56     1266.63     18.44 o
  -4   8   5     2021.08     1976.43     26.55 o
  -3   8   5       22.66       10.73      3.53 o
  -2   8   5     2315.48     2328.80     31.65 o
  -1   8   5     3446.21     3348.47     47.66 o
   0   8   5     3703.12     3754.51     54.26 o
   1   8   5      165.27      156.89      5.74 o
   2   8   5     1895.44     1848.73     31.58 o
   3   8   5     1381.60     1356.00     26.69 o
   4   8   5      940.23      964.23     47.09 o
   5   8   5        7.29        1.36     20.47 o
   6   8   5      574.39      546.60     40.26 o
   7   8   5       58.35       58.00     26.61 o
   8   8   5       72.87       81.21     30.03 o
   9   8   5       20.36       49.13     32.07 o
 -12   9   5       25.95      -36.56     38.56 o
 -11   9   5      185.87      100.62     37.36 o
 -10   9   5      487.61      445.07     42.31 o
  -9   9   5      221.50      203.52     31.63 o
  -8   9   5      124.63       91.08     22.43 o
  -7   9   5       63.00       61.67     15.96 o
  -6   9   5      745.98      718.80     16.89 o
  -5   9   5     1580.72     1587.24     23.63 o
  -4   9   5      139.09      158.96      6.11 o
  -3   9   5      157.75      150.82      6.54 o
  -2   9   5      607.88      516.43     10.10 o
  -1   9   5       24.24       27.68      4.84 o
   0   9   5        2.78        1.51      4.79 o
   1   9   5       77.43       82.92      5.66 o
   2   9   5     1063.14      991.47     25.36 o
   3   9   5      305.50      267.10     15.39 o
   4   9   5      634.57      601.87     36.85 o
   5   9   5      117.12      122.15     23.20 o
   6   9   5       66.54       81.89     25.25 o
   7   9   5        0.13       10.92     25.93 o
   8   9   5       11.39       38.21     29.34 o
   9   9   5       40.30       57.32     32.76 o
 -12  10   5        2.94      -37.67     37.67 o
 -11  10   5       67.15        1.83     35.91 o
 -10  10   5        6.60      -34.58     34.80 o
  -9  10   5       17.91       -3.93     22.20 o
  -8  10   5      289.46      249.99     21.99 o
  -7  10   5       57.54       58.76     13.30 o
  -6  10   5      255.60      243.85     21.96 o
  -5  10   5        2.20        6.87      7.45 o
  -4  10   5      351.02      363.48      8.78 o
  -3  10   5      329.97      303.70      7.40 o
  -2  10   5      121.97      116.85      6.07 o
  -1  10   5       49.52       42.81      6.59 o
   0  10   5      325.28      332.18     10.49 o
   1  10   5      132.09      128.07      9.21 o
   2  10   5      196.34      219.25     12.33 o
   3  10   5      109.38       90.10     17.12 o
   4  10   5      192.16      223.14     24.57 o
   5  10   5       20.71       31.39     22.52 o
   6  10   5      155.83      163.09     27.98 o
   7  10   5       24.19       59.37     27.30 o
   8  10   5        0.15       17.74     30.03 o
 -12  11   5       16.63      -15.68     51.18 o
 -11  11   5      448.98      519.77    159.68 o
 -10  11   5      350.65      405.37     31.75 o
  -9  11   5      698.15      735.24     33.83 o
  -8  11   5      184.78      216.27     17.20 o
  -7  11   5      448.82      458.27     19.11 o
  -6  11   5      676.69      680.46     24.03 o
  -5  11   5     3659.92     3522.18     57.90 o
  -4  11   5     2255.36     2332.79     39.43 o
  -3  11   5      139.75      145.47      9.29 o
  -2  11   5      250.68      258.59      9.28 o
  -1  11   5     2214.27     2286.22     39.03 o
   0  11   5       42.57       34.98      9.26 o
   1  11   5     1127.89     1083.55     21.67 o
   2  11   5      211.09      216.59     12.52 o
   3  11   5      249.93      209.71     38.56 o
   4  11   5      246.35      228.60     25.25 o
   5  11   5        0.01       -2.73     22.52 o
   6  11   5        3.21        2.05     25.93 o
   7  11   5        9.97        2.73     27.30 o
   8  11   5        0.56       26.61     31.39 o
 -11  12   5        0.31      -28.87     28.87 o
 -10  12   5        0.54      -25.99     25.99 o
  -9  12   5        0.09      -34.72     34.72 o
  -8  12   5        0.14      -14.61     14.61 o
  -7  12   5        5.93        0.74     13.02 o
  -6  12   5      761.54      748.94     23.33 o
  -5  12   5      885.23      922.40     22.09 o
  -4  12   5      644.53      621.56     17.53 o
  -3  12   5       33.42       38.88      9.48 o
  -2  12   5      525.18      486.67     14.78 o
  -1  12   5     3156.06     3023.03     54.63 o
   0  12   5     1308.78     1222.74     25.87 o
   1  12   5      156.50      167.64     10.13 o
   2  12   5      778.51      733.85     32.69 o
   3  12   5      399.01      396.35     25.75 o
   4  12   5      305.54      270.23     27.30 o
   5  12   5       92.76       89.39     25.25 o
   6  12   5       32.48       41.63     27.30 o
   7  12   5       23.49       45.72     28.66 o
   8  12   5      136.50      106.45     32.07 o
 -11  13   5       28.88      -39.43     41.53 o
 -10  13   5        8.25      -26.24     26.24 o
  -9  13   5        2.67      -22.85     22.85 o
  -8  13   5        2.90       -8.01     15.11 o
  -7  13   5       24.96       30.97     13.72 o
  -6  13   5      183.21      223.38     17.50 o
  -5  13   5      527.05      486.52     25.41 o
  -4  13   5      185.21      169.66     10.71 o
  -3  13   5     1684.67     1624.40     32.34 o
  -2  13   5      310.23      273.29     13.07 o
  -1  13   5      443.17      455.87     14.86 o
   0  13   5       23.86       23.17      8.64 o
   1  13   5        0.24        5.79      9.81 o
   2  13   5      801.90      703.74     33.05 o
   3  13   5       24.38       -7.34     26.27 o
   4  13   5        6.62       34.12     23.20 o
   5  13   5       83.02       81.21     26.61 o
   6  13   5       35.71       39.58     27.98 o
   7  13   5        1.20       12.28     29.34 o
   8  13   5       54.07       88.71     33.44 o
 -11  14   5       33.37       -1.52     43.14 o
 -10  14   5        9.62      -21.58     26.94 o
  -9  14   5       11.36      -26.63     26.63 o
  -8  14   5       18.83       -5.87     15.44 o
  -7  14   5       29.94       23.47     20.85 o
  -6  14   5      158.47      141.77     15.47 o
  -5  14   5        3.76       17.56     12.84 o
  -4  14   5      551.67      522.88     21.56 o
  -3  14   5       66.94       64.73      9.47 o
  -2  14   5      279.05      287.68     11.86 o
  -1  14   5     1367.13     1370.06     28.51 o
   0  14   5       14.19       17.23      8.80 o
   1  14   5      447.39      474.63     15.83 o
   2  14   5      946.64      917.18     30.34 o
   3  14   5      299.22      351.21     32.07 o
   4  14   5      670.95      653.05     42.99 o
   5  14   5      158.35      201.31     29.34 o
   6  14   5       42.36       15.01     28.66 o
   7  14   5       16.03       54.59     30.71 o
 -10  15   5      190.79      204.90     29.67 o
  -9  15   5      395.85      419.11     24.19 o
  -8  15   5      243.93      235.17     24.55 o
  -7  15   5      766.83      795.28     29.33 o
  -6  15   5      732.14      720.41     27.14 o
  -5  15   5      216.05      268.29     16.75 o
  -4  15   5       65.14       70.99     13.25 o
  -3  15   5     1039.92     1019.31     30.05 o
  -2  15   5      885.25      877.05     24.79 o
  -1  15   5        5.67        6.68      8.68 o
   0  15   5       20.38       12.32      9.12 o
   1  15   5       42.93       43.42     11.18 o
   2  15   5       14.49       12.70     14.38 o
   3  15   5      252.69      243.36     18.43 o
   4  15   5       26.34       32.07     25.25 o
   5  15   5       14.95       38.21     27.30 o
   6  15   5       23.02       10.92     29.34 o
   7  15   5        2.07       49.81     31.39 o
 -10  16   5        3.39        7.10     35.48 o
  -9  16   5        0.14       -1.41     23.47 o
  -8  16   5       78.01       68.69     17.85 o
  -7  16   5        0.35      -10.11     15.69 o
  -6  16   5       23.86       41.57     15.45 o
  -5  16   5        0.31       -1.38     13.79 o
  -4  16   5       18.87        9.65     13.32 o
  -3  16   5       14.85       13.71     18.00 o
  -2  16   5       25.33       38.72     10.17 o
  -1  16   5       76.28       62.45      9.56 o
   0  16   5       48.68       46.15     11.28 o
   1  16   5        0.74      -12.51     12.51 o
   2  16   5       44.13       25.04     15.23 o
   3  16   5      219.76      163.43     18.26 o
   4  16   5        4.06        9.55     25.93 o
   5  16   5        2.74       20.47     27.98 o
   6  16   5        9.61       34.80     30.03 o
   7  16   5       85.54      118.05     34.12 o
 -10  17   5       17.52      -29.91     29.91 o
  -9  17   5       87.66      105.37     19.94 o
  -8  17   5      152.91      179.53     19.34 o
  -7  17   5       49.00       53.56     16.79 o
  -6  17   5      210.65      201.53     17.82 o
  -5  17   5        2.65      -14.41     14.41 o
  -4  17   5     1156.91     1172.18     34.28 o
  -3  17   5        5.11       24.29     13.72 o
  -2  17   5        6.85      -10.39     10.39 o
  -1  17   5       40.09       45.63     11.10 o
   0  17   5      735.28      748.01     22.63 o
   1  17   5       67.01       59.05     15.12 o
   2  17   5       43.98       32.67     16.14 o
   3  17   5       11.89       -4.70     17.11 o
   4  17   5        8.81       34.80     27.30 o
   5  17   5       17.28       70.97     30.03 o
   6  17   5        9.23       54.59     32.07 o
  -9  18   5        1.29      -27.50     27.50 o
  -8  18   5       33.98       13.34     18.02 o
  -7  18   5        8.73        4.85     16.98 o
  -6  18   5      307.67      281.40     18.02 o
  -5  18   5       51.25       47.00     15.38 o
  -4  18   5       13.15        7.51     15.44 o
  -3  18   5       94.72       93.80     11.64 o
  -2  18   5      254.94      235.90     13.68 o
  -1  18   5      505.90      469.18     18.52 o
   0  18   5      421.16      428.12     17.40 o
   1  18   5       14.21       24.34     15.89 o
   2  18   5       33.98       13.47     16.98 o
   3  18   5      205.10      226.10     20.82 o
   4  18   5      250.84      238.16     32.76 o
   5  18   5       78.49      115.33     32.76 o
   6  18   5       24.26       59.37     32.76 o
  -9  19   5       38.46       39.80     20.08 o
  -8  19   5        0.64      -15.51     28.67 o
  -7  19   5       22.47        2.87     18.05 o
  -6  19   5      343.72      334.32     18.72 o
  -5  19   5      193.30      205.01     20.34 o
  -4  19   5      109.10       87.69     15.81 o
  -3  19   5       91.39       78.37     12.19 o
  -2  19   5      223.59      225.10     13.98 o
  -1  19   5       25.11       11.38     13.14 o
   0  19   5       10.00       22.76     12.74 o
   1  19   5        4.03      -10.46     16.02 o
   2  19   5       37.96       11.50     18.64 o
   3  19   5       11.60       20.78     19.22 o
   4  19   5        6.23       26.61     29.34 o
   5  19   5       40.04       17.06     32.07 o
  -8  20   5       22.28       36.47     22.43 o
  -7  20   5        1.29      -15.75     18.17 o
  -6  20   5      169.36      166.50     17.13 o
  -5  20   5       42.13       37.58     16.53 o
  -4  20   5        1.80      -14.68     15.48 o
  -3  20   5      155.36      155.77     13.33 o
  -2  20   5      259.97      284.65     24.13 o
  -1  20   5        5.10       10.24     13.00 o
   0  20   5       33.36       11.13     18.22 o
   1  20   5      338.93      427.02     22.90 o
   2  20   5        2.25        3.46     21.06 o
   3  20   5       10.16      -18.85     19.98 o
   4  20   5       56.69       74.38     32.07 o
   5  20   5        6.77       -0.68     32.07 o
  -7  21   5        7.91      -13.25     22.18 o
  -6  21   5      394.30      367.41     20.19 o
  -5  21   5       73.12       85.96     17.81 o
  -4  21   5       28.19       38.57     17.38 o
  -3  21   5       73.85       87.41     13.21 o
  -2  21   5      123.85      150.47     14.14 o
  -1  21   5      119.01      131.86     21.87 o
   0  21   5      148.01      171.26     15.56 o
   1  21   5        8.56       -3.79     20.19 o
   2  21   5        5.91      -21.85     23.96 o
   3  21   5       37.88       19.24     21.33 o
   4  21   5       16.03       10.24     32.07 o
  -7  22   5        7.85      -17.45     26.27 o
  -6  22   5       74.96       73.65     20.70 o
  -5  22   5        0.14       30.66     19.43 o
  -4  22   5      172.48      179.37     14.76 o
  -3  22   5      112.92      119.12     14.31 o
  -2  22   5       27.77       27.41     13.79 o
  -1  22   5       99.29       99.91     14.91 o
   0  22   5       76.78       40.90     17.72 o
   1  22   5       10.07      -11.70     19.06 o
   2  22   5       90.49       99.28     21.65 o
   3  22   5      115.52       96.04     23.32 o
  -5  23   5       54.17       56.19     20.54 o
  -4  23   5       33.24       42.56     15.48 o
  -3  23   5       23.74       17.47     15.95 o
  -2  23   5       31.54       27.65     14.56 o
  -1  23   5        0.09       -3.51     19.23 o
   0  23   5       67.45       87.54     16.17 o
   1  23   5        8.83       -3.63     20.39 o
   2  23   5       10.19      -10.50     24.19 o
  -4  24   5      136.67      120.04     17.47 o
  -3  24   5       89.89       80.29     26.27 o
  -2  24   5        2.42      -20.80     23.88 o
  -1  24   5       17.79        6.12     26.38 o
   0  24   5      109.36      132.40     21.27 o
   1  24   5       45.63       27.04     32.71 o
 -13   0   6      397.13      423.77     61.42 o
 -12   0   6       25.37      -28.66     49.13 o
 -11   0   6      333.60      364.40     54.59 o
 -10   0   6      475.69      459.25     53.91 o
  -9   0   6     1479.26     1612.50     88.03 o
  -8   0   6     2068.16     1983.04     94.85 o
  -7   0   6      446.16      444.68     21.74 o
  -6   0   6     1301.89     1227.15     34.24 o
  -5   0   6     9353.63     9334.75    183.88 o
  -4   0   6     3464.69     3193.71     52.10 o
  -3   0   6     1450.50     1286.16     21.43 o
  -2   0   6      350.27      313.55      8.81 o
  -1   0   6     3761.30     3617.47     54.13 o
   0   0   6     2874.01     2776.34     50.13 o
   1   0   6     1478.53     1444.09     36.37 o
   2   0   6      279.53      251.35     13.99 o
   3   0   6      194.98      163.71     13.89 o
   4   0   6     2884.19     2774.20     77.68 o
   5   0   6       31.09       58.69     21.15 o
   6   0   6      206.49      192.44     25.25 o
   7   0   6        4.33       21.84     25.25 o
   8   0   6       42.77       34.80     28.66 o
 -13   1   6       63.86       68.33     37.88 o
 -12   1   6        2.83      -33.28     33.28 o
 -11   1   6      355.49      316.91     41.97 o
 -10   1   6       20.86      -29.42     29.42 o
  -9   1   6      207.93      194.94     37.19 o
  -8   1   6       30.71       51.34     18.74 o
  -7   1   6        2.28        4.40     10.53 o
  -6   1   6       59.87       57.37      8.59 o
  -5   1   6      131.15      161.18      8.37 o
  -4   1   6      331.69      335.11      8.30 o
  -3   1   6       29.57       31.55      4.58 o
  -2   1   6       37.83       50.00      4.40 o
  -1   1   6        4.02       46.73     14.39 o
   0   1   6      315.57      349.15     12.42 o
   1   1   6      563.66      534.60     13.90 o
   2   1   6        3.05        9.41      7.68 o
   3   1   6       16.10      -13.20     13.20 o
   4   1   6      665.42      680.11     30.93 o
   5   1   6      408.19      440.12     23.63 o
   6   1   6        1.52        7.91     18.42 o
   7   1   6       45.16       72.33     18.34 o
   8   1   6       13.04       10.83     20.02 o
 -13   2   6       43.79      -37.88     37.88 o
 -12   2   6        0.64      -34.26     34.26 o
 -11   2   6       80.04       50.22     42.65 o
 -10   2   6       37.45      -23.57     29.42 o
  -9   2   6      806.18      715.84     39.81 o
  -8   2   6       78.40      135.97     19.86 o
  -7   2   6        5.50       13.84     10.22 o
  -6   2   6      478.73      468.88     14.15 o
  -5   2   6     1304.84     1323.82     20.04 o
  -4   2   6       27.76       18.34      4.20 o
  -3   2   6      239.14      230.98      8.28 o
  -2   2   6      124.21      146.17      5.19 o
  -1   2   6     1473.14     1513.28     17.24 o
   0   2   6      396.55      398.76      8.24 o
   1   2   6       69.78       74.76      7.27 o
   2   2   6       29.76       35.28      7.37 o
   3   2   6       59.42       44.51      8.64 o
   4   2   6     2807.68     2679.11     53.22 o
   5   2   6       27.60       37.63     12.05 o
   6   2   6      139.10      130.50     17.12 o
   7   2   6       21.77       32.41     17.85 o
   8   2   6       85.83       82.56     20.73 o
 -12   3   6       54.48       28.49     35.95 o
 -11   3   6       97.21       37.80     33.53 o
 -10   3   6       11.31      -24.07     28.94 o
  -9   3   6      184.19      212.66     29.91 o
  -8   3   6       70.55       60.97     16.00 o
  -7   3   6       44.08       69.80     10.81 o
  -6   3   6      131.01      129.18      8.72 o
  -5   3   6       25.55       25.48      5.54 o
  -4   3   6       14.36       15.73      4.37 o
  -3   3   6     2144.40     2155.83     25.78 o
  -2   3   6     1078.91     1049.91     13.87 o
  -1   3   6       14.90        9.94      4.85 o
   0   3   6     1232.55     1215.44     21.21 o
   1   3   6      729.08      692.87     16.11 o
   2   3   6      667.71      681.66     17.38 o
   3   3   6      430.92      388.61     14.13 o
   4   3   6     1670.62     1712.15     41.49 o
   5   3   6      764.72      754.86     24.26 o
   6   3   6       25.05       44.34     16.64 o
   7   3   6      179.15      150.65     36.85 o
   8   3   6       48.75       51.07     20.50 o
 -12   4   6      106.11      147.06     38.12 o
 -11   4   6      181.98      201.14     36.18 o
 -10   4   6      222.58      129.62     32.32 o
  -9   4   6      452.16      441.94     54.25 o
  -8   4   6      847.85      801.96     28.15 o
  -7   4   6     1426.67     1378.52     30.40 o
  -6   4   6     1105.94     1011.51     18.74 o
  -5   4   6     2355.04     2256.59     31.86 o
  -4   4   6     3244.40     3067.34     38.92 o
  -3   4   6      660.08      631.09     10.09 o
  -2   4   6      103.87      121.08      4.54 o
  -1   4   6     3590.58     3368.22     42.38 o
   0   4   6     2069.70     1935.57     28.48 o
   1   4   6       57.37       48.25      6.37 o
   2   4   6      232.51      231.19      9.40 o
   3   4   6        4.85        6.23      8.36 o
   4   4   6      122.09      133.73     21.06 o
   5   4   6       22.43       13.64     11.81 o
   6   4   6      265.37      219.58     19.02 o
   7   4   6       11.36       16.15     18.57 o
   8   4   6        2.59       -8.56     38.56 o
 -12   5   6       14.88      -35.71     35.71 o
 -11   5   6        2.73       -3.52     40.94 o
 -10   5   6        1.30       -0.77     30.39 o
  -9   5   6       19.73      -20.76     20.76 o
  -8   5   6        2.74       -1.73     15.26 o
  -7   5   6       20.26       14.38     11.11 o
  -6   5   6       22.49       29.38      7.37 o
  -5   5   6      386.06      395.66      9.53 o
  -4   5   6       26.79       30.34      4.72 o
  -3   5   6      103.17      115.20      6.54 o
  -2   5   6       75.66       70.51      4.11 o
  -1   5   6      170.49      153.60      5.39 o
   0   5   6        6.42       10.35      5.07 o
   1   5   6       14.32       11.15      6.16 o
   2   5   6       88.66       75.38      7.73 o
   3   5   6       21.73       18.08     12.41 o
   4   5   6        4.83       -5.10     11.50 o
   5   5   6        7.73      -11.00     14.18 o
   6   5   6       22.62       36.17     16.87 o
   7   5   6        3.00       35.48     18.82 o
   8   5   6        1.94       30.71     29.34 o
 -12   6   6      134.13       95.54     38.12 o
 -11   6   6      276.79      206.28     37.37 o
 -10   6   6      479.72      436.38     38.08 o
  -9   6   6      729.33      750.21     32.61 o
  -8   6   6      509.23      534.72     22.76 o
  -7   6   6      226.29      255.56     13.94 o
  -6   6   6     1110.07     1035.44     25.92 o
  -5   6   6     2085.28     2099.39     29.39 o
  -4   6   6     3464.57     3275.19     43.30 o
  -3   6   6     1898.94     1914.31     26.29 o
  -2   6   6       60.30       51.41      4.55 o
  -1   6   6     1546.03     1485.86     21.10 o
   0   6   6     1896.54     1897.41     28.11 o
   1   6   6      950.09      911.40     18.24 o
   2   6   6      935.86      943.29     20.60 o
   3   6   6      240.65      238.74     15.06 o
   4   6   6       36.90       44.53     13.41 o
   5   6   6       42.45       37.51     14.87 o
   6   6   6        8.52        7.51     24.57 o
   7   6   6        7.11       -2.05     26.61 o
   8   6   6       20.15       22.52     29.34 o
 -12   7   6       25.10      -36.15     36.15 o
 -11   7   6       32.14      -25.62     33.47 o
 -10   7   6      102.83       91.86     25.96 o
  -9   7   6      295.84      280.75     25.60 o
  -8   7   6      143.92      163.51     33.52 o
  -7   7   6       59.67       78.52     11.88 o
  -6   7   6       32.24       41.11      7.29 o
  -5   7   6      112.27      144.90      6.48 o
  -4   7   6       50.97       46.95      4.97 o
  -3   7   6     1231.28     1223.59     17.17 o
  -2   7   6        3.98       -4.26      4.26 o
  -1   7   6       83.21      100.21      4.90 o
   0   7   6      471.88      456.34     10.38 o
   1   7   6     2972.22     2856.74     53.25 o
   2   7   6       12.22       16.11      9.06 o
   3   7   6      242.94      248.11     15.06 o
   4   7   6       26.66       58.69     21.15 o
   5   7   6       59.26       92.12     23.88 o
   6   7   6       81.48       85.30     26.61 o
   7   7   6      144.56      124.20     28.66 o
   8   7   6       43.81       62.78     30.03 o
 -12   8   6        1.75      -36.30     36.31 o
 -11   8   6       13.30      -27.82     27.82 o
 -10   8   6        0.42      -24.35     24.35 o
  -9   8   6        0.09      -13.41     21.81 o
  -8   8   6      271.49      302.09     22.55 o
  -7   8   6       42.02       41.11     13.69 o
  -6   8   6       50.04       51.70      9.97 o
  -5   8   6       20.50       16.59      6.11 o
  -4   8   6      628.15      614.02     11.80 o
  -3   8   6      176.26      183.57      6.21 o
  -2   8   6       27.83       22.53      4.66 o
  -1   8   6      458.61      407.94      9.82 o
   0   8   6      696.25      662.94     14.00 o
   1   8   6      310.03      341.08     14.87 o
   2   8   6       36.69       43.32     16.06 o
   3   8   6       84.15       84.62     20.47 o
   4   8   6       27.89       16.38     21.15 o
   5   8   6        3.44      -15.01     23.20 o
   6   8   6       13.01       33.44     25.93 o
   7   8   6        0.20       31.39     27.30 o
   8   8   6        0.00       34.12     30.03 o
 -12   9   6       36.02      -19.68     45.71 o
 -11   9   6        1.31      -31.64     31.64 o
 -10   9   6       36.48      -24.95     24.95 o
  -9   9   6        0.58      -21.63     21.63 o
  -8   9   6      120.99      136.72     16.52 o
  -7   9   6        0.05       13.07     17.34 o
  -6   9   6       47.94       57.90     12.02 o
  -5   9   6      110.70      106.44     10.18 o
  -4   9   6        2.91        9.61      6.11 o
  -3   9   6      657.91      671.99     13.25 o
  -2   9   6       46.88       32.41      6.08 o
  -1   9   6      262.11      269.56      9.73 o
   0   9   6      104.71      107.09      8.38 o
   1   9   6      975.88      962.44     27.28 o
   2   9   6        5.25       13.52     15.89 o
   3   9   6      937.14      891.21     45.04 o
   4   9   6       98.96       95.54     22.52 o
   5   9   6        5.25       -3.41     23.88 o
   6   9   6        2.31       13.65     26.61 o
   7   9   6      198.54      183.56     31.39 o
   8   9   6       15.53       31.39     31.39 o
 -12  10   6       88.50       76.07     32.45 o
 -11  10   6       54.83       20.08     36.58 o
 -10  10   6       82.61       56.32     26.29 o
  -9  10   6      767.11      795.05     37.01 o
  -8  10   6     1467.78     1433.46     37.29 o
  -7  10   6      930.25      842.49     26.34 o
  -6  10   6       68.09       69.59     18.12 o
  -5  10   6     1590.92     1524.11     34.20 o
  -4  10   6     2928.70     2798.75     66.51 o
  -3  10   6     1100.27     1050.47     23.42 o
  -2  10   6       36.00       30.91      7.36 o
  -1  10   6     2776.32     2657.08     45.24 o
   0  10   6     1010.69      987.93     28.15 o
   1  10   6      233.42      247.15     15.70 o
   2  10   6       33.74       38.36     16.75 o
   3  10   6      435.61      347.34     27.98 o
   4  10   6       68.82       43.67     22.52 o
   5  10   6      168.24      190.39     27.98 o
   6  10   6        6.90       30.71     27.30 o
   7  10   6        0.26        8.87     28.66 o
 -11  11   6       42.14        8.88     38.60 o
 -10  11   6       28.44       -1.56     25.89 o
  -9  11   6       92.86      103.05     23.54 o
  -8  11   6        6.19      -15.29     15.29 o
  -7  11   6       70.13       53.47     14.08 o
  -6  11   6      378.76      392.21     16.89 o
  -5  11   6        1.29        6.68     14.38 o
  -4  11   6      861.61      811.10     26.38 o
  -3  11   6        0.53      -10.02     10.02 o
  -2  11   6        5.19       -2.92      8.56 o
  -1  11   6      334.39      331.08     16.32 o
   0  11   6      537.62      518.64     20.86 o
   1  11   6      451.73      376.60     24.71 o
   2  11   6      183.19      122.90     23.20 o
   3  11   6      586.60      529.54     35.48 o
   4  11   6        1.85       18.42     23.20 o
   5  11   6      218.18      230.65     29.34 o
   6  11   6       10.45      -23.20     27.30 o
   7  11   6       24.81       21.84     29.34 o
 -11  12   6       31.74       33.33     43.08 o
 -10  12   6       88.50       50.35     26.68 o
  -9  12   6      128.16      105.85     24.04 o
  -8  12   6      659.58      591.89     27.58 o
  -7  12   6      611.15      644.69     34.28 o
  -6  12   6        5.61       20.06     17.63 o
  -5  12   6      671.53      662.49     24.77 o
  -4  12   6     1299.21     1235.13     41.50 o
  -3  12   6       14.59        2.23     12.15 o
  -2  12   6      781.89      697.83     24.11 o
  -1  12   6      214.50      224.76     15.18 o
   0  12   6       73.57       84.12     13.28 o
   1  12   6      191.54      208.01     29.34 o
   2  12   6        3.24       12.98     18.26 o
   3  12   6       37.93       53.02     23.54 o
   4  12   6        6.06       27.30     23.88 o
   5  12   6       83.31       94.17     27.98 o
   6  12   6       16.79       21.15     28.66 o
   7  12   6        0.16       -8.19     30.03 o
 -11  13   6        1.12      -25.86     29.40 o
 -10  13   6       26.18      -26.01     28.81 o
  -9  13   6        3.94      -17.62     17.62 o
  -8  13   6       90.21       89.10     16.66 o
  -7  13   6       24.31       22.18     16.09 o
  -6  13   6        1.71        3.00     14.39 o
  -5  13   6       67.46       81.20     14.13 o
  -4  13   6      163.84      156.01     14.82 o
  -3  13   6       49.95       35.55     20.12 o
  -2  13   6       32.33       39.36     12.77 o
  -1  13   6      570.53      508.18     21.26 o
   0  13   6        3.97       -1.96     13.21 o
   1  13   6     1986.08     1810.53     59.83 o
   2  13   6      176.62      207.77     22.11 o
   3  13   6       19.41        1.90     20.27 o
   4  13   6       28.30       73.70     25.93 o
   5  13   6      379.81      356.21     34.80 o
   6  13   6       74.39      106.45     30.71 o
   7  13   6       66.16       37.53     31.39 o
 -10  14   6      115.84       89.89     31.60 o
  -9  14   6      166.64      181.84     21.78 o
  -8  14   6       11.87        5.44     19.15 o
  -7  14   6       17.42       17.96     16.59 o
  -6  14   6      374.18      388.07     20.11 o
  -5  14   6      254.64      253.52     17.09 o
  -4  14   6      751.05      714.40     26.05 o
  -3  14   6      303.42      320.36     25.33 o
  -2  14   6        5.90       -4.66     16.06 o
  -1  14   6      223.48      245.51     16.46 o
   0  14   6      270.75      255.44     18.07 o
   1  14   6       67.79       70.06     19.40 o
   2  14   6       33.15       11.47     44.01 o
   3  14   6      154.08      141.66     23.09 o
   4  14   6       62.94       60.73     26.61 o
   5  14   6       25.98       71.65     28.66 o
   6  14   6       10.44       50.50     30.71 o
 -10  15   6        0.03      -29.42     29.42 o
  -9  15   6       33.99       53.48     31.79 o
  -8  15   6       18.14       13.34     18.00 o
  -7  15   6        6.82       13.54     17.02 o
  -6  15   6      197.51      179.00     17.43 o
  -5  15   6        3.08        7.36     14.43 o
  -4  15   6        0.52        0.38     14.12 o
  -3  15   6      225.47      211.23     16.21 o
  -2  15   6      223.93      241.05     16.62 o
  -1  15   6      320.00      323.38     18.15 o
   0  15   6       38.94       31.24     15.08 o
   1  15   6        0.36      -18.79     18.79 o
   2  15   6        0.61      -35.48     35.48 o
   3  15   6       97.53      107.61     23.61 o
   4  15   6       20.75       61.42     27.98 o
   5  15   6        1.59        8.19     28.66 o
   6  15   6       37.78       32.76     32.07 o
 -10  16   6      110.28      128.45     32.50 o
  -9  16   6      243.42      231.02     22.82 o
  -8  16   6       39.38       72.06     19.37 o
  -7  16   6      643.64      671.98     29.32 o
  -6  16   6      271.94      266.77     19.28 o
  -5  16   6      684.97      661.29     26.89 o
  -4  16   6      373.85      381.63     19.58 o
  -3  16   6      232.73      250.74     17.22 o
  -2  16   6      280.77      322.37     18.72 o
  -1  16   6       87.38      108.91     15.60 o
   0  16   6      449.87      426.85     21.62 o
   1  16   6      129.38       94.59     21.59 o
   2  16   6        7.26        9.01     31.39 o
   3  16   6        1.96       14.01     22.71 o
   4  16   6        2.94       28.66     28.66 o
   5  16   6        0.63        0.00     30.71 o
   6  16   6       34.26       21.84     32.76 o
  -9  17   6       22.05       39.65     20.72 o
  -8  17   6        4.97        0.92     19.10 o
  -7  17   6       12.29       25.08     20.79 o
  -6  17   6      141.69      155.66     18.44 o
  -5  17   6      101.10      102.66     18.75 o
  -4  17   6       23.57       -4.28     15.22 o
  -3  17   6       42.17       21.67     15.42 o
  -2  17   6       38.09       44.22     15.39 o
  -1  17   6       29.56       29.27     21.70 o
   0  17   6        0.96       11.72     14.89 o
   1  17   6       76.76       57.83     22.20 o
   2  17   6       62.83       45.35     31.73 o
   3  17   6        0.80      -23.25     23.25 o
   4  17   6      170.52      161.05     32.07 o
   5  17   6       52.01       40.94     32.07 o
  -9  18   6       26.93       -4.09     27.99 o
  -8  18   6       12.49        8.11     19.46 o
  -7  18   6       61.60       64.57     18.96 o
  -6  18   6        9.23       24.99     18.07 o
  -5  18   6        0.19        1.65     16.45 o
  -4  18   6        2.72        4.66     15.95 o
  -3  18   6       60.25       67.67     16.36 o
  -2  18   6       94.45      115.31     16.94 o
  -1  18   6       38.75       39.70     15.84 o
   0  18   6        9.99        7.20     17.62 o
   1  18   6      148.37      131.05     23.96 o
   2  18   6      126.23      164.94     48.45 o
   3  18   6        2.35       36.66     36.85 o
   4  18   6       28.80       27.98     31.39 o
   5  18   6       14.85       27.30     32.76 o
  -8  19   6       32.73       48.77     20.29 o
  -7  19   6      151.03      150.40     23.26 o
  -6  19   6       95.39       83.29     18.73 o
  -5  19   6       34.20       27.56     17.29 o
  -4  19   6        7.02       -4.48     16.50 o
  -3  19   6        6.11       -1.74     16.48 o
  -2  19   6      148.63      154.28     24.59 o
  -1  19   6       75.56      102.81     17.37 o
   0  19   6       67.03       73.34     17.94 o
   1  19   6       63.54      110.73     25.10 o
   2  19   6       16.33        5.50     24.76 o
   3  19   6       80.92      120.20     27.46 o
   4  19   6       59.26      100.31     33.44 o
  -7  20   6       74.54      120.89     20.39 o
  -6  20   6      166.18      193.17     20.49 o
  -5  20   6       29.26        6.91     17.87 o
  -4  20   6      346.55      365.08     28.31 o
  -3  20   6      178.19      178.82     19.21 o
  -2  20   6        2.39       15.18     16.84 o
  -1  20   6      162.73      164.33     19.00 o
   0  20   6      100.71       96.15     18.40 o
   1  20   6       62.69       45.61     24.76 o
   2  20   6        0.99      -21.14     29.68 o
   3  20   6        9.64      -22.74     32.07 o
  -7  21   6       70.76       75.12     20.66 o
  -6  21   6       74.20       51.55     19.81 o
  -5  21   6      135.99      140.36     19.86 o
  -4  21   6        1.32      -18.33     18.33 o
  -3  21   6       62.69       57.79     18.40 o
  -2  21   6       81.82      116.33     18.89 o
  -1  21   6        2.09       -1.77     18.11 o
   0  21   6        0.03      -14.92     17.99 o
   1  21   6        9.47        0.40     25.37 o
   2  21   6        7.15       -6.49     27.30 o
  -5  22   6       48.53       32.85     20.15 o
  -4  22   6        5.20       15.82     19.14 o
  -3  22   6      122.82      148.66     20.23 o
  -2  22   6      103.26      128.09     19.67 o
  -1  22   6        5.21      -12.33     18.56 o
   0  22   6       70.56       68.84     26.76 o
   1  22   6       36.95       56.27     36.17 o
  -4  23   6        2.45        2.75     19.82 o
  -3  23   6       37.44       28.69     19.54 o
  -2  23   6       87.70       85.84     19.77 o
  -1  23   6       48.85       37.06     27.39 o
   0  23   6        0.40       -8.05     29.68 o
 -12   1   7       27.98      -19.73     36.91 o
 -11   1   7      283.13      281.54     39.08 o
 -10   1   7       11.49       26.10     24.74 o
  -9   1   7      342.90      398.56     22.69 o
  -8   1   7      701.21      712.13     26.11 o
  -7   1   7      568.98      609.02     19.39 o
  -6   1   7     1482.98     1475.85     28.01 o
  -5   1   7     1658.22     1645.84     27.27 o
  -4   1   7      916.28      887.79     15.92 o
  -3   1   7     2117.90     1985.52     26.07 o
  -2   1   7     1118.64     1011.06     14.45 o
  -1   1   7       13.18        9.81      6.91 o
   0   1   7      210.33      228.27      8.37 o
   1   1   7     7568.76     7295.82    136.90 o
   2   1   7       77.21       79.85      9.32 o
   3   1   7      599.89      554.20     17.39 o
   4   1   7      192.22      192.55     16.64 o
   5   1   7      188.81      221.20     19.06 o
   6   1   7       83.86       77.75     17.85 o
   7   1   7       89.19       67.90     19.78 o
 -12   2   7      274.50      256.15     41.74 o
 -11   2   7      122.79      120.99     32.06 o
 -10   2   7       74.13       96.77     36.80 o
  -9   2   7      267.13      261.20     20.99 o
  -8   2   7      784.23      767.11     27.14 o
  -7   2   7      166.19      201.20     13.15 o
  -6   2   7       40.56       60.96      9.03 o
  -5   2   7        5.17       21.35      7.05 o
  -4   2   7     1665.70     1577.32     21.71 o
  -3   2   7      165.68      161.18      7.39 o
  -2   2   7        0.10       16.45      4.86 o
  -1   2   7      311.60      300.70      7.56 o
   0   2   7        3.25       15.05      7.94 o
   1   2   7      141.52      131.88     10.88 o
   2   2   7      334.16      357.74     13.70 o
   3   2   7      106.02      106.04     11.54 o
   4   2   7      368.67      302.00     15.33 o
   5   2   7       19.58        9.12     15.90 o
   6   2   7      242.75      264.45     20.75 o
   7   2   7       14.32       11.94     19.30 o
 -12   3   7       27.42       -5.49     37.60 o
 -11   3   7       33.87       -2.01     27.57 o
 -10   3   7       26.81       28.77     25.04 o
  -9   3   7       11.23       -2.20     17.88 o
  -8   3   7        7.65       42.75     15.35 o
  -7   3   7      806.92      805.27     22.06 o
  -6   3   7      128.41      167.20     11.03 o
  -5   3   7        7.43       18.33      6.84 o
  -4   3   7        2.83        5.92      5.27 o
  -3   3   7      165.07      153.23      6.96 o
  -2   3   7      289.54      252.47      7.14 o
  -1   3   7      250.08      245.70      7.75 o
   0   3   7        7.54        6.52      6.31 o
   1   3   7      289.19      278.11     11.29 o
   2   3   7        0.50       -6.74     10.83 o
   3   3   7       79.28       82.06     11.41 o
   4   3   7        2.02       -0.39     14.23 o
   5   3   7        3.16        0.35     21.50 o
   6   3   7       58.22       82.07     18.32 o
   7   3   7        1.99       41.88     20.02 o
 -12   4   7      185.77      171.10     65.90 o
 -11   4   7        2.00      -29.96     29.96 o
 -10   4   7       27.31       13.11     24.64 o
  -9   4   7      344.17      362.22     26.69 o
  -8   4   7      358.57      381.57     17.49 o
  -7   4   7      240.95      234.06     13.42 o
  -6   4   7       74.27       89.20      9.34 o
  -5   4   7      129.13      141.83      7.77 o
  -4   4   7      130.69      142.87      6.28 o
  -3   4   7       10.54       13.02      4.73 o
  -2   4   7        0.07       -0.76      4.47 o
  -1   4   7      207.11      197.12      6.97 o
   0   4   7      394.01      370.51     11.03 o
   1   4   7      159.49      157.37      9.77 o
   2   4   7      386.69      359.85     16.26 o
   3   4   7       91.74      109.67     13.89 o
   4   4   7       57.03       66.37     14.94 o
   5   4   7      109.87       89.53     16.87 o
   6   4   7       53.67       90.38     18.32 o
   7   4   7        1.13       23.20     27.98 o
 -12   5   7       16.92       -7.49     45.20 o
 -11   5   7       89.40      107.95     29.51 o
 -10   5   7      359.34      434.52     30.83 o
  -9   5   7      397.06      443.92     31.12 o
  -8   5   7      418.97      422.22     18.14 o
  -7   5   7      721.82      647.00     39.62 o
  -6   5   7     2562.53     2541.12     43.19 o
  -5   5   7      207.88      214.61      7.74 o
  -4   5   7     1505.13     1498.36     21.04 o
  -3   5   7     1881.50     1782.74     23.41 o
  -2   5   7     2813.58     2589.92     31.73 o
  -1   5   7     1440.98     1349.10     21.15 o
   0   5   7     1119.34     1081.80     20.68 o
   1   5   7      954.54      948.00     24.25 o
   2   5   7      612.10      580.25     26.27 o
   3   5   7      137.02      126.15     21.84 o
   4   5   7      572.05      514.52     25.25 o
   5   5   7      171.68      154.22     26.61 o
   6   5   7       57.10       53.23     27.30 o
   7   5   7        0.89       22.52     27.98 o
 -12   6   7       26.52      -42.12     51.67 o
 -11   6   7      145.96      150.01     50.80 o
 -10   6   7        9.32      -26.05     31.66 o
  -9   6   7        9.28        8.91     17.92 o
  -8   6   7       88.76       95.87     13.90 o
  -7   6   7      303.78      311.55     13.21 o
  -6   6   7      186.02      206.15     10.61 o
  -5   6   7        0.64       -3.42      5.99 o
  -4   6   7      672.07      620.13     12.04 o
  -3   6   7       47.73       46.20      5.14 o
  -2   6   7      683.99      629.29     12.33 o
  -1   6   7       36.96       37.88      6.64 o
   0   6   7       14.60       19.17      8.05 o
   1   6   7       40.02       38.33     10.67 o
   2   6   7       15.43       17.77     11.80 o
   3   6   7       21.04       31.39     21.15 o
   4   6   7       46.65       55.96     22.52 o
   5   6   7       12.44        6.14     23.88 o
   6   6   7       71.01       66.87     27.98 o
   7   6   7        3.10       45.04     29.34 o
 -12   7   7       13.32        0.27     40.92 o
 -11   7   7        1.00      -27.93     27.93 o
 -10   7   7      102.09       89.39     26.46 o
  -9   7   7      316.71      333.51     26.22 o
  -8   7   7      124.59      119.23     19.94 o
  -7   7   7       12.74       12.25     13.61 o
  -6   7   7      616.47      623.10     27.78 o
  -5   7   7       53.96       54.51     10.48 o
  -4   7   7      130.55      134.06      9.57 o
  -3   7   7      175.03      180.32     11.57 o
  -2   7   7      720.32      700.84     16.23 o
  -1   7   7       36.12       47.96      9.82 o
   0   7   7      502.25      515.87     16.65 o
   1   7   7        2.16       25.07     16.50 o
   2   7   7       70.93      100.31     21.15 o
   3   7   7       18.24       25.25     21.15 o
   4   7   7      142.24      157.63     25.25 o
   5   7   7       10.44        0.68     25.25 o
   6   7   7       18.03       26.61     27.98 o
   7   7   7        2.05       29.34     29.34 o
 -11   8   7      322.90      425.28     34.90 o
 -10   8   7       84.04      103.30     26.67 o
  -9   8   7       43.84       12.57     22.11 o
  -8   8   7      683.03      711.11     30.98 o
  -7   8   7      978.20      959.56     30.37 o
  -6   8   7       12.01       12.23     12.34 o
  -5   8   7       37.89       40.79     11.01 o
  -4   8   7      483.43      469.81     14.84 o
  -3   8   7       49.65       47.48      7.71 o
  -2   8   7       54.46       61.87      7.75 o
  -1   8   7        1.36       13.93      9.81 o
   0   8   7      264.76      226.93     20.82 o
   1   8   7       76.29       73.55     17.73 o
   2   8   7       44.41       16.38     19.79 o
   3   8   7      314.92      296.16     27.98 o
   4   8   7       22.35       19.11     23.20 o
   5   8   7        4.68       13.65     25.25 o
   6   8   7       97.64       68.24     29.34 o
   7   8   7        3.09      -12.28     28.66 o
 -11   9   7      144.57      117.43     43.44 o
 -10   9   7       18.98       19.73     25.66 o
  -9   9   7       15.82        1.47     22.20 o
  -8   9   7      363.54      341.06     19.50 o
  -7   9   7      565.22      586.70     22.83 o
  -6   9   7       47.53       69.18     12.95 o
  -5   9   7       13.39       10.54     10.98 o
  -4   9   7      307.28      317.01     14.28 o
  -3   9   7     1166.87     1036.54     33.29 o
  -2   9   7      760.95      681.18     24.18 o
  -1   9   7        8.95        5.75     11.79 o
   0   9   7       20.41       31.06     12.29 o
   1   9   7      206.20      192.13     20.02 o
   2   9   7      633.98      537.73     36.85 o
   3   9   7       43.53       34.12     22.52 o
   4   9   7       23.95       21.15     24.57 o
   5   9   7       45.50       59.37     27.30 o
   6   9   7        0.36      -27.98     27.98 o
 -11  10   7        5.21      -28.30     28.30 o
 -10  10   7        0.06      -25.62     25.62 o
  -9  10   7       60.34       60.58     23.01 o
  -8  10   7       28.65       27.69     16.48 o
  -7  10   7       10.30       14.18     14.27 o
  -6  10   7       86.29      116.09     13.74 o
  -5  10   7        0.50        0.48     13.18 o
  -4  10   7      133.30      117.59     14.27 o
  -3  10   7        6.67        6.24     12.28 o
  -2  10   7      198.66      191.34     14.41 o
  -1  10   7        4.58       -6.45     17.44 o
   0  10   7      515.83      464.99     20.96 o
   1  10   7       10.01       13.31     17.90 o
   2  10   7      175.60      136.48     23.88 o
   3  10   7        0.27        4.78     22.52 o
   4  10   7      132.30      120.10     26.61 o
   5  10   7        1.74       12.97     27.30 o
   6  10   7        2.57       41.63     29.34 o
 -11  11   7       72.98       22.08     30.16 o
 -10  11   7      224.62      279.44     29.73 o
  -9  11   7       25.77       36.57     22.92 o
  -8  11   7      636.80      639.93     25.28 o
  -7  11   7      418.63      446.56     19.84 o
  -6  11   7      254.64      271.91     18.68 o
  -5  11   7      331.83      336.42     21.55 o
  -4  11   7     1831.89     1673.74     43.80 o
  -3  11   7      436.25      437.43     23.00 o
  -2  11   7     2141.06     2096.73     52.37 o
  -1  11   7       41.62       79.02     28.28 o
   0  11   7      670.51      608.40     23.80 o
   1  11   7      210.03      219.63     22.11 o
   2  11   7      789.75      732.89     42.99 o
   3  11   7      113.04       86.66     25.25 o
   4  11   7      280.15      307.08     31.39 o
   5  11   7        4.07       26.61     27.98 o
   6  11   7       11.19       44.36     31.39 o
 -11  12   7       49.23        6.68     38.31 o
 -10  12   7       87.32       49.62     26.99 o
  -9  12   7       42.34       27.16     18.61 o
  -8  12   7      185.50      161.96     20.19 o
  -7  12   7      175.99      215.14     19.36 o
  -6  12   7       52.82       64.00     16.30 o
  -5  12   7       65.35       62.64     16.92 o
  -4  12   7      100.08      129.73     15.26 o
  -3  12   7        0.22        5.76     13.49 o
  -2  12   7      100.67       94.32     14.57 o
  -1  12   7       86.77       83.14     19.01 o
   0  12   7      178.28      150.21     15.60 o
   1  12   7       82.74       95.83     22.86 o
   2  12   7      405.90      381.46     31.39 o
   3  12   7       34.14       77.11     25.93 o
   4  12   7       72.09       85.30     27.30 o
   5  12   7        2.19       12.28     28.66 o
   6  12   7       39.82       19.79     31.39 o
 -10  13   7       19.96       19.54     30.50 o
  -9  13   7        0.17      -10.42     19.99 o
  -8  13   7       60.88       86.82     19.70 o
  -7  13   7        0.26       17.83     17.27 o
  -6  13   7        5.37        8.45     15.63 o
  -5  13   7      440.98      427.32     20.75 o
  -4  13   7       98.50      120.30     15.74 o
  -3  13   7      248.67      249.08     17.09 o
  -2  13   7       38.39       12.10     13.84 o
  -1  13   7       42.79       17.02     14.35 o
   0  13   7      438.88      412.22     20.61 o
   1  13   7      180.57      125.29     21.68 o
   2  13   7      102.28       97.44     48.79 o
   3  13   7        2.46      -16.38     25.25 o
   4  13   7        1.02       14.33     27.30 o
   5  13   7        0.03       23.20     29.34 o
 -10  14   7       23.55       11.82     30.99 o
  -9  14   7        7.27      -16.31     23.31 o
  -8  14   7      105.59      111.02     20.49 o
  -7  14   7       14.80       18.25     17.88 o
  -6  14   7       78.57       93.79     18.25 o
  -5  14   7      143.89      152.72     22.97 o
  -4  14   7        9.13       23.37     15.33 o
  -3  14   7      394.09      377.41     19.71 o
  -2  14   7      114.72      131.10     29.13 o
  -1  14   7        0.14      -14.51     14.51 o
   0  14   7        8.32        7.18     14.68 o
   1  14   7        3.47       10.65     20.54 o
   2  14   7       17.31       28.37     21.94 o
   3  14   7       72.99       36.17     27.30 o
   4  14   7      100.14       85.30     29.34 o
   5  14   7       23.58       65.51     31.39 o
  -9  15   7       62.69       74.47     22.24 o
  -8  15   7      209.66      205.08     21.78 o
  -7  15   7      310.11      323.21     22.08 o
  -6  15   7      356.71      380.16     21.91 o
  -5  15   7      348.76      374.70     21.06 o
  -4  15   7      104.88      107.25     23.99 o
  -3  15   7      211.33      231.23     19.49 o
  -2  15   7     1073.84      955.33     31.99 o
  -1  15   7       75.00       76.06     15.89 o
   0  15   7       60.39       61.92     15.98 o
   1  15   7       79.28       90.21     22.82 o
   2  15   7       23.79       27.26     24.57 o
   3  15   7        5.30      -21.15     27.30 o
   4  15   7       51.88       39.58     30.03 o
   5  15   7       45.51       48.45     32.76 o
  -9  16   7      104.91       83.90     22.92 o
  -8  16   7        9.79       20.73     20.19 o
  -7  16   7       57.40       73.49     19.09 o
  -6  16   7        9.58       16.01     17.55 o
  -5  16   7        1.29        7.06     16.83 o
  -4  16   7      179.58      191.18     18.40 o
  -3  16   7      103.80       78.49     16.96 o
  -2  16   7       25.57       29.44     16.06 o
  -1  16   7        0.18       -5.22     16.04 o
   0  16   7       63.09       86.53     16.89 o
   1  16   7        4.15      -24.12     37.87 o
   2  16   7       58.41       49.13     24.31 o
   3  16   7       11.23       13.65     28.66 o
   4  16   7        4.28       64.15     31.39 o
  -8  17   7       37.00       41.86     20.79 o
  -7  17   7       65.92       82.09     19.47 o
  -6  17   7       14.20       38.25     18.18 o
  -5  17   7      340.26      375.77     22.29 o
  -4  17   7       39.59       68.20     17.49 o
  -3  17   7       89.13      111.71     20.70 o
  -2  17   7      137.13      152.64     18.26 o
  -1  17   7      173.91      168.54     18.56 o
   0  17   7      112.08      130.43     23.88 o
   1  17   7       22.05       39.39     23.70 o
   2  17   7       27.92       41.24     25.01 o
   3  17   7       86.89      104.41     31.39 o
   4  17   7        0.58       42.99     32.76 o
  -8  18   7       29.09       31.77     21.39 o
  -7  18   7       50.54      119.86     28.41 o
  -6  18   7       23.45       36.75     18.94 o
  -5  18   7        7.02       -6.29     17.97 o
  -4  18   7       47.98       29.95     24.43 o
  -3  18   7       14.92       -8.75     17.11 o
  -2  18   7        5.95       -7.34     17.30 o
  -1  18   7       18.64       17.19     18.79 o
   0  18   7        8.60       26.50     17.73 o
   1  18   7       17.00       52.55     25.10 o
   2  18   7        0.34        5.27     25.62 o
   3  18   7        8.59       60.05     32.07 o
  -7  19   7       59.08       63.18     20.90 o
  -6  19   7       76.90       83.16     20.10 o
  -5  19   7        0.57        8.34     18.75 o
  -4  19   7       33.84       45.82     18.81 o
  -3  19   7       37.78       27.63     18.09 o
  -2  19   7       30.99       59.00     18.53 o
  -1  19   7        0.37      -18.05     18.05 o
   0  19   7       10.11       13.93     18.26 o
   1  19   7      186.21      156.50     28.09 o
   2  19   7       10.22       17.64     27.21 o
  -6  20   7       31.54       59.52     20.42 o
  -5  20   7        0.05      -10.18     18.92 o
  -4  20   7       23.13       -7.23     18.81 o
  -3  20   7       10.97       15.53     18.53 o
  -2  20   7        2.22       17.97     18.43 o
  -1  20   7        3.89        1.39     21.39 o
   0  20   7       67.82       61.58     25.90 o
   1  20   7        0.35       35.85     26.95 o
  -5  21   7      113.78      147.85     22.45 o
  -4  21   7       43.88       47.11     20.09 o
  -3  21   7       30.46       44.11     19.48 o
  -2  21   7       65.16       67.39     19.87 o
  -1  21   7       71.25       83.91     20.10 o
   0  21   7      166.44      155.13     29.03 o
  -2  22   7       16.91       36.29     20.29 o
 -12   0   8        5.83       57.43     91.44 o
 -11   0   8        5.48       11.45     34.12 o
 -10   0   8       14.82      -20.02     28.76 o
  -9   0   8      166.59      201.72     28.03 o
  -8   0   8      724.03      711.74     36.70 o
  -7   0   8       39.85       55.61     37.53 o
  -6   0   8      989.39      985.97     36.80 o
  -5   0   8      528.20      517.05     31.96 o
  -4   0   8      313.56      313.35     14.81 o
  -3   0   8      512.45      495.10     15.58 o
  -2   0   8     3439.37     3431.26     67.81 o
  -1   0   8      416.04      404.11     17.61 o
   0   0   8       32.02       23.76     13.00 o
   1   0   8      705.03      663.18     27.23 o
   2   0   8       46.85       62.33     14.87 o
   3   0   8      591.16      601.87     37.53 o
   4   0   8       29.10       40.94     22.52 o
   5   0   8        2.50        2.05     24.57 o
   6   0   8      142.73      177.42     29.34 o
 -12   1   8      114.38      125.46     67.57 o
 -11   1   8       84.87      114.54     25.12 o
 -10   1   8      153.58      164.59     22.74 o
  -9   1   8      168.27      202.03     24.44 o
  -8   1   8      107.51      152.62     21.28 o
  -7   1   8       99.70      154.24     21.08 o
  -6   1   8      539.05      565.10     24.55 o
  -5   1   8      319.20      345.96     11.85 o
  -4   1   8        1.60        2.44      7.24 o
  -3   1   8      220.56      224.80      8.90 o
  -2   1   8      742.74      707.63     14.15 o
  -1   1   8        6.39        8.23     11.60 o
   0   1   8       19.44       17.49      9.36 o
   1   1   8       38.59       39.88      9.85 o
   2   1   8       51.16       31.87     12.27 o
   3   1   8        2.43        1.71     14.48 o
   4   1   8       14.55       39.92     15.92 o
   5   1   8       19.71       21.15     17.85 o
   6   1   8        3.88        7.75     19.06 o
 -12   2   8        9.03       20.55     43.44 o
 -11   2   8        0.15       -3.42     23.90 o
 -10   2   8        3.95       -7.00     20.88 o
  -9   2   8       89.96       92.34     18.77 o
  -8   2   8      149.00      171.19     21.28 o
  -7   2   8       27.27       39.24     13.02 o
  -6   2   8      141.41      188.88     13.06 o
  -5   2   8        2.30       13.16      8.39 o
  -4   2   8       41.08       48.83      7.27 o
  -3   2   8      183.26      189.77      8.12 o
  -2   2   8      831.70      825.90     15.58 o
  -1   2   8      148.50      134.41      9.41 o
   0   2   8       56.44       26.61      9.38 o
   1   2   8      451.32      406.21     18.11 o
   2   2   8        2.88       12.33     13.48 o
   3   2   8       75.35       61.28     14.94 o
   4   2   8       33.36       43.07     16.12 o
   5   2   8       58.92       42.29     43.33 o
   6   2   8        3.71       10.40     19.06 o
 -12   3   8      311.79      441.12     78.50 o
 -11   3   8      172.59      220.73     42.85 o
 -10   3   8      175.23      210.27     35.16 o
  -9   3   8      481.69      551.03     27.18 o
  -8   3   8      157.26      178.40     16.97 o
  -7   3   8      563.96      539.42     20.76 o
  -6   3   8      356.87      386.59     14.25 o
  -5   3   8      536.06      535.92     15.16 o
  -4   3   8       17.61       28.22      7.18 o
  -3   3   8      329.62      333.46     12.19 o
  -2   3   8     2636.83     2401.83     34.89 o
  -1   3   8      655.93      637.81     16.21 o
   0   3   8      222.62      220.00     11.61 o
   1   3   8      183.34      186.82     21.84 o
   2   3   8      220.44      228.65     17.08 o
   3   3   8       16.88       23.09     14.66 o
   4   3   8       57.41       50.02     18.77 o
   5   3   8      108.30      112.30     18.80 o
   6   3   8        2.72       12.28     27.30 o
 -11   4   8       13.21        0.50     30.28 o
 -10   4   8       36.56       45.38     21.35 o
  -9   4   8      267.59      334.00     21.75 o
  -8   4   8       22.04       37.60     15.33 o
  -7   4   8        3.76        9.25     13.12 o
  -6   4   8      533.63      538.64     18.13 o
  -5   4   8     1256.08     1192.37     26.62 o
  -4   4   8     1427.10     1309.60     24.80 o
  -3   4   8       90.94       81.75      7.17 o
  -2   4   8       47.83       37.29      6.47 o
  -1   4   8      688.75      620.83     17.62 o
   0   4   8      680.90      605.97     25.78 o
   1   4   8      474.63      393.21     20.50 o
   2   4   8        7.04       10.27     13.69 o
   3   4   8      405.47      437.85     24.28 o
   4   4   8       32.15       20.18     16.87 o
   5   4   8        0.88       17.06     25.25 o
   6   4   8      154.91      134.43     30.71 o
 -11   5   8        0.27      -28.30     28.71 o
 -10   5   8       27.66       30.95     25.25 o
  -9   5   8      114.20       95.36     22.47 o
  -8   5   8       55.98       69.73     19.35 o
  -7   5   8       56.23       37.10     13.94 o
  -6   5   8        0.15       13.01     11.04 o
  -5   5   8        2.82       21.31      9.92 o
  -4   5   8      247.51      247.58     10.23 o
  -3   5   8       68.46       69.30      8.07 o
  -2   5   8       72.90       85.06     10.49 o
  -1   5   8       44.21       44.12     10.24 o
   0   5   8      166.45      180.11     15.35 o
   1   5   8        7.06        8.87     12.79 o
   2   5   8        0.37       10.54     13.59 o
   3   5   8        0.49       12.28     22.52 o
   4   5   8       92.39       88.03     25.93 o
   5   5   8        3.99        4.78     25.93 o
   6   5   8        5.70        0.68     28.66 o
 -11   6   8       14.54      -28.64     31.52 o
 -10   6   8        6.92       -4.99     25.19 o
  -9   6   8      789.31      717.67     44.67 o
  -8   6   8       71.34       91.64     20.14 o
  -7   6   8        8.17       12.79     14.41 o
  -6   6   8       51.11       68.99     13.34 o
  -5   6   8      316.11      341.30     13.78 o
  -4   6   8      782.44      728.33     20.38 o
  -3   6   8     1364.60     1313.04     31.93 o
  -2   6   8       17.93       19.09      9.96 o
  -1   6   8      418.66      462.42     25.02 o
   0   6   8      729.39      692.83     27.39 o
   1   6   8      336.08      293.43     27.30 o
   2   6   8      215.98      221.10     26.61 o
   3   6   8      747.50      749.95     45.04 o
   4   6   8       24.84       47.09     25.25 o
   5   6   8       15.13       34.12     26.61 o
   6   6   8       34.66       24.57     30.03 o
 -11   7   8      294.59      356.03     33.85 o
 -10   7   8      393.50      388.32     30.73 o
  -9   7   8      146.20      195.74     24.22 o
  -8   7   8      104.81       85.18     20.16 o
  -7   7   8     1064.42      989.16     29.48 o
  -6   7   8      421.02      448.47     18.50 o
  -5   7   8      326.80      323.85     15.44 o
  -4   7   8       10.15       25.18     10.96 o
  -3   7   8        5.31        8.04      8.92 o
  -2   7   8       68.66       59.44     13.38 o
  -1   7   8      466.20      423.90     30.11 o
   0   7   8      103.20      149.25     22.18 o
   1   7   8       56.71       73.70     22.52 o
   2   7   8        0.71        4.78     21.84 o
   3   7   8       62.43       94.17     25.25 o
   4   7   8       20.70       36.17     25.25 o
   5   7   8       15.34        6.82     27.30 o
   6   7   8       45.37       54.59     30.03 o
 -11   8   8       30.01       -7.29     29.37 o
 -10   8   8       14.88       -9.34     25.56 o
  -9   8   8       15.12       14.48     22.36 o
  -8   8   8        0.31       35.75     19.82 o
  -7   8   8        7.16        9.17     14.88 o
  -6   8   8        0.04       22.42     13.39 o
  -5   8   8      124.13      156.00     13.49 o
  -4   8   8       82.09       80.09     11.78 o
  -3   8   8      115.98      122.69     14.60 o
  -2   8   8       44.65       40.35     14.45 o
  -1   8   8      265.73      231.75     16.45 o
   0   8   8        0.51       -3.71     13.42 o
   1   8   8       41.82       51.86     22.52 o
   2   8   8       29.75       -6.14     23.20 o
   3   8   8        4.17      -14.33     23.88 o
   4   8   8        1.95       -8.19     25.25 o
   5   8   8        0.82       31.39     28.66 o
 -11   9   8      199.02      201.67     32.10 o
 -10   9   8       94.44       67.23     26.95 o
  -9   9   8       88.67       84.06     23.53 o
  -8   9   8       76.57       87.25     19.01 o
  -7   9   8      372.30      406.21     32.50 o
  -6   9   8       76.96       94.68     14.36 o
  -5   9   8      488.55      491.61     23.56 o
  -4   9   8        4.17      -10.54     22.28 o
  -3   9   8       25.37       16.37     13.64 o
  -2   9   8        2.89       12.71     13.68 o
  -1   9   8      477.28      420.19     20.23 o
   0   9   8       45.86       45.08     16.72 o
   1   9   8       23.39       62.10     23.20 o
   2   9   8       35.22        6.14     23.20 o
   3   9   8        0.91        2.05     24.57 o
   4   9   8        5.45       -2.05     26.61 o
   5   9   8        2.08       66.87     29.34 o
 -10  10   8        9.05      -12.80     26.14 o
  -9  10   8        9.98       23.05     27.22 o
  -8  10   8      209.01      221.38     19.90 o
  -7  10   8       41.42       40.73     19.73 o
  -6  10   8      208.02      203.30     18.48 o
  -5  10   8      328.94      390.30     20.78 o
  -4  10   8      134.65      158.95     16.90 o
  -3  10   8      187.44      211.14     30.49 o
  -2  10   8      453.24      436.22     20.47 o
  -1  10   8      673.81      688.04     26.35 o
   0  10   8      353.45      329.65     19.12 o
   1  10   8       29.24       26.61     23.20 o
   2  10   8      232.90      251.12     29.34 o
   3  10   8      346.39      313.90     32.76 o
   4  10   8       21.71      -10.24     26.61 o
   5  10   8       11.99       20.47     29.34 o
 -10  11   8       92.40       83.08     27.77 o
  -9  11   8       78.09       84.22     28.56 o
  -8  11   8        0.71       16.81     26.28 o
  -7  11   8       71.59       74.50     18.63 o
  -6  11   8      250.22      245.14     24.48 o
  -5  11   8        7.12       20.62     15.81 o
  -4  11   8        5.86        3.94     15.06 o
  -3  11   8        6.84       22.83     14.62 o
  -2  11   8      131.99      128.09     15.89 o
  -1  11   8       22.38       40.66     15.40 o
   0  11   8        0.18       24.95     15.00 o
   1  11   8       18.90       16.38     23.88 o
   2  11   8        0.23        4.78     24.57 o
   3  11   8        9.78       27.98     27.30 o
   4  11   8        0.86       -7.51     27.98 o
   5  11   8       11.33       14.33     30.03 o
 -10  12   8        9.03      -30.99     30.99 o
  -9  12   8       18.10        3.42     21.50 o
  -8  12   8      122.69      112.38     21.09 o
  -7  12   8      415.52      375.82     40.81 o
  -6  12   8        6.74       25.71     17.20 o
  -5  12   8      349.81      367.22     23.62 o
  -4  12   8       39.96       42.05     15.83 o
  -3  12   8      730.65      699.38     28.02 o
  -2  12   8        3.74       -0.91     14.92 o
  -1  12   8       33.94       42.32     15.80 o
   0  12   8      197.67      215.22     18.23 o
   1  12   8      143.88      167.19     27.98 o
   2  12   8        1.81       20.47     25.93 o
   3  12   8       14.62       42.99     27.30 o
   4  12   8        1.19       38.21     29.34 o
  -9  13   8      119.83       90.92     23.40 o
  -8  13   8      137.34      107.99     21.39 o
  -7  13   8      149.50      195.63     23.75 o
  -6  13   8      165.65      200.19     19.94 o
  -5  13   8      263.31      298.25     20.61 o
  -4  13   8       14.95        2.62     15.93 o
  -3  13   8      421.26      375.61     21.49 o
  -2  13   8        3.91       24.59     16.09 o
  -1  13   8       40.75       45.26     16.78 o
   0  13   8        0.51       15.88     16.12 o
   1  13   8       97.54      109.18     27.30 o
   2  13   8       25.31       26.61     26.61 o
   3  13   8       24.59       21.84     28.66 o
   4  13   8       16.88        2.73     29.34 o
  -9  14   8       63.34       45.38     23.17 o
  -8  14   8        5.09       16.91     20.75 o
  -7  14   8       17.32       -1.20     26.10 o
  -6  14   8        9.45       28.88     18.35 o
  -5  14   8      253.64      228.20     19.98 o
  -4  14   8       58.84       62.49     17.15 o
  -3  14   8       17.92       61.37     17.03 o
  -2  14   8      260.36      280.30     20.01 o
  -1  14   8      236.05      228.32     19.35 o
   0  14   8        2.75       -0.03     16.61 o
   1  14   8        3.35       10.24     26.61 o
   2  14   8       28.25       -9.55     26.61 o
   3  14   8      150.22      149.44     31.39 o
   4  14   8       37.53       63.46     31.39 o
  -9  15   8        4.92      -19.86     22.77 o
  -8  15   8      110.24      136.24     32.76 o
  -7  15   8       20.36       30.01     19.86 o
  -6  15   8       19.60       53.56     18.93 o
  -5  15   8        0.21       44.17     18.11 o
  -4  15   8       95.67      107.34     18.26 o
  -3  15   8      142.19      156.27     18.96 o
  -2  15   8       51.50       46.70     22.77 o
  -1  15   8        2.97       30.84     28.44 o
   0  15   8       25.19       37.97     17.86 o
   1  15   8        3.87       -6.65     27.98 o
   2  15   8        6.48       40.26     28.66 o
   3  15   8        0.07      -21.15     29.34 o
  -8  16   8      129.92      168.79     23.51 o
  -7  16   8       10.82       26.61     20.14 o
  -6  16   8       65.22       56.17     19.89 o
  -5  16   8      464.98      427.23     23.99 o
  -4  16   8      116.24       89.66     18.40 o
  -3  16   8       72.03       66.53     18.23 o
  -2  16   8       20.86       37.09     17.76 o
  -1  16   8       87.32      105.57     23.44 o
   0  16   8      188.38      196.13     33.44 o
   1  16   8       63.07       85.61     38.90 o
   2  16   8       19.58       50.50     30.03 o
  -7  17   8       28.80       22.27     21.06 o
  -6  17   8      106.71       99.00     27.81 o
  -5  17   8      116.55      107.90     19.90 o
  -4  17   8       29.19       29.32     23.48 o
  -3  17   8       26.86       26.01     18.43 o
  -2  17   8      166.15      200.56     20.38 o
  -1  17   8        0.42       21.45     18.36 o
   0  17   8        1.14      -12.14     53.91 o
   1  17   8        8.55      -15.66     25.54 o
   2  17   8       56.37      103.04     32.76 o
  -6  18   8       15.31       20.81     20.35 o
  -5  18   8        0.46       10.62     19.32 o
  -4  18   8       10.74       25.29     19.68 o
  -3  18   8       29.57       39.11     19.25 o
  -2  18   8        9.52        5.41     19.21 o
  -1  18   8        7.68        6.71     20.94 o
   0  18   8       41.30       46.64     31.73 o
   1  18   8        0.73       46.77     45.72 o
  -5  19   8       58.93       84.59     21.08 o
  -4  19   8       27.85       64.18     20.77 o
  -3  19   8        0.73       10.19     27.33 o
  -2  19   8        0.22        2.25     19.58 o
  -1  19   8        2.49       16.03     19.65 o
   0  19   8        1.28       -1.06     26.66 o
  -3  20   8       24.09       45.74     20.85 o
  -2  20   8      114.67      127.46     21.91 o
 -11   1   9        9.01       -5.10     24.01 o
 -10   1   9        0.36      -13.87     20.57 o
  -9   1   9        1.97       12.45     18.18 o
  -8   1   9       10.59        7.98     15.53 o
  -7   1   9       54.05       63.02     14.20 o
  -6   1   9       19.24       14.37     12.21 o
  -5   1   9      153.05      187.56     13.52 o
  -4   1   9      827.65      875.74     20.85 o
  -3   1   9       51.13       51.52      9.60 o
  -2   1   9      129.04      116.41     10.03 o
  -1   1   9       42.33       10.00     20.64 o
   0   1   9      322.83      354.56     20.27 o
   1   1   9      207.69      225.43     18.09 o
   2   1   9      131.30      136.48     23.20 o
   3   1   9       27.59       23.76     16.64 o
   4   1   9       54.82       78.24     18.57 o
   5   1   9        4.92       -1.99     22.86 o
 -11   2   9      162.32      180.68     25.77 o
 -10   2   9       76.89       73.77     21.48 o
  -9   2   9      491.49      497.99     24.13 o
  -8   2   9      251.00      286.80     18.83 o
  -7   2   9      260.29      276.00     16.71 o
  -6   2   9      421.95      471.66     18.29 o
  -5   2   9     1337.26     1296.63     30.20 o
  -4   2   9       86.66       87.02      9.77 o
  -3   2   9      385.54      349.22     13.85 o
  -2   2   9      532.08      491.22     17.58 o
  -1   2   9      130.72      146.22     16.60 o
   0   2   9      660.82      623.82     27.97 o
   1   2   9       42.39       73.00     15.68 o
   2   2   9        2.35       -2.31     16.38 o
   3   2   9      184.93      203.73     19.06 o
   4   2   9       15.82       14.18     18.09 o
   5   2   9       45.90       70.29     29.34 o
 -11   3   9        5.84      -35.03     35.03 o
 -10   3   9        9.33      -24.85     25.18 o
  -9   3   9       31.47       49.84     18.36 o
  -8   3   9       20.38       43.08     16.07 o
  -7   3   9       64.61       69.51     14.41 o
  -6   3   9       40.37       31.07     13.88 o
  -5   3   9       28.14       41.74     10.91 o
  -4   3   9       28.16       44.86     10.51 o
  -3   3   9       71.47       79.90     10.31 o
  -2   3   9       17.82       37.26     12.07 o
  -1   3   9        6.99       -1.97     13.82 o
   0   3   9      109.46      132.73     16.12 o
   1   3   9        2.32        7.36     18.08 o
   2   3   9       84.18       92.96     16.60 o
   3   3   9        9.11       38.72     16.87 o
   4   3   9        4.64       19.11     26.61 o
   5   3   9       14.85       49.81     30.03 o
 -11   4   9       60.30       85.79     30.65 o
 -10   4   9       81.51       81.60     26.37 o
  -9   4   9       56.36       57.83     22.98 o
  -8   4   9      142.80      170.70     21.35 o
  -7   4   9      271.57      309.28     20.90 o
  -6   4   9      646.24      657.81     26.70 o
  -5   4   9      348.76      378.65     18.60 o
  -4   4   9       81.79       65.00     12.35 o
  -3   4   9        6.06       25.48     11.45 o
  -2   4   9      455.90      454.05     18.73 o
  -1   4   9        6.04        4.57     11.77 o
   0   4   9      152.92      162.51     23.88 o
   1   4   9       13.06       17.42     15.15 o
   2   4   9        1.21        8.19     23.20 o
   3   4   9        0.14       40.26     24.57 o
   4   4   9       41.14       32.76     27.30 o
   5   4   9        0.64       28.66     29.34 o
 -11   5   9       21.89      -28.55     28.55 o
 -10   5   9       93.98       75.82     26.59 o
  -9   5   9       12.76      -11.25     22.47 o
  -8   5   9        7.84       18.91     19.47 o
  -7   5   9      456.51      502.20     23.95 o
  -6   5   9        1.09       -3.79     13.81 o
  -5   5   9      280.56      274.03     15.94 o
  -4   5   9      637.28      705.34     22.98 o
  -3   5   9      733.31      721.36     22.72 o
  -2   5   9        6.94       -9.55     11.28 o
  -1   5   9       63.61       61.61     12.59 o
   0   5   9      843.40      831.16     47.09 o
   1   5   9      169.95      182.20     27.30 o
   2   5   9       71.70      120.10     25.93 o
   3   5   9       17.57       37.53     25.93 o
   4   5   9       92.72      123.51     28.66 o
 -10   6   9       60.07       18.11     26.34 o
  -9   6   9       38.21       52.59     23.27 o
  -8   6   9      242.62      256.16     22.82 o
  -7   6   9       97.46      102.86     18.52 o
  -6   6   9       47.27       40.17     14.43 o
  -5   6   9        1.90       11.64     13.08 o
  -4   6   9      751.28      718.39     23.47 o
  -3   6   9       75.00       72.38     14.97 o
  -2   6   9        4.97      -12.18     14.18 o
  -1   6   9        0.74      -11.50     15.42 o
   0   6   9       39.36       47.77     23.88 o
   1   6   9      100.23       60.73     24.57 o
   2   6   9       17.46      -10.92     24.57 o
   3   6   9      157.36      182.20     28.66 o
   4   6   9        3.15      -17.06     27.30 o
 -10   7   9       12.13       16.97     26.77 o
  -9   7   9       13.42      -20.18     22.87 o
  -8   7   9        0.22       36.02     20.16 o
  -7   7   9      276.51      267.08     18.42 o
  -6   7   9        0.53       15.03     14.20 o
  -5   7   9       80.40       75.08     13.84 o
  -4   7   9        1.05       11.82     19.09 o
  -3   7   9      520.54      462.13     21.88 o
  -2   7   9        4.67        3.19     29.17 o
  -1   7   9       86.65       82.16     17.08 o
   0   7   9       21.39       82.57     24.57 o
   1   7   9        1.47       -4.78     23.88 o
   2   7   9       20.63       44.36     25.93 o
   3   7   9       68.00       83.25     27.30 o
   4   7   9        0.61      -17.74     28.66 o
 -10   8   9      228.24      242.11     29.56 o
  -9   8   9      197.19      245.46     39.52 o
  -8   8   9      526.54      577.49     28.18 o
  -7   8   9      469.97      496.04     35.74 o
  -6   8   9      319.61      314.71     28.60 o
  -5   8   9       58.24       64.13     16.93 o
  -4   8   9      913.49      900.43     31.62 o
  -3   8   9      121.12      149.46     16.79 o
  -2   8   9       66.15       49.66     16.69 o
  -1   8   9      214.26      188.23     19.28 o
   0   8   9      217.19      238.84     28.66 o
   1   8   9       19.71       32.76     24.57 o
   2   8   9        2.68        6.14     25.93 o
   3   8   9      107.73      125.56     29.34 o
   4   8   9       22.28       27.98     28.66 o
 -10   9   9       14.36      -10.94     27.41 o
  -9   9   9        4.08      -18.77     23.05 o
  -8   9   9        0.04        3.08     20.22 o
  -7   9   9        9.97       21.98     18.89 o
  -6   9   9        7.20       40.82     18.17 o
  -5   9   9        8.47       15.91     16.50 o
  -4   9   9       29.64       58.02     16.68 o
  -3   9   9       65.01       83.08     16.21 o
  -2   9   9       27.49       47.68     15.72 o
  -1   9   9      137.41      107.15     16.81 o
   0   9   9      149.19      170.60     28.66 o
   1   9   9       56.38       92.12     26.61 o
   2   9   9        7.21       16.38     25.93 o
   3   9   9        3.16       12.28     27.98 o
   4   9   9       24.25       74.38     31.39 o
  -9  10   9       23.26       43.79     28.65 o
  -8  10   9       39.12       26.00     20.89 o
  -7  10   9       11.31       30.14     19.23 o
  -6  10   9       78.46       69.79     18.52 o
  -5  10   9       76.20       78.25     17.82 o
  -4  10   9       25.87       27.71     16.48 o
  -3  10   9       23.32       42.46     16.21 o
  -2  10   9       37.45       41.83     16.31 o
  -1  10   9       25.80       42.19     16.43 o
   0  10   9       20.50       34.80     25.93 o
   1  10   9        4.06       19.79     25.93 o
   2  10   9        5.37       -2.05     26.61 o
   3  10   9        2.33       29.34     27.98 o
  -9  11   9        2.69      -27.79     27.79 o
  -8  11   9        1.19        2.61     21.13 o
  -7  11   9       74.26       66.68     20.02 o
  -6  11   9        0.84        8.68     18.25 o
  -5  11   9      106.53       97.78     19.90 o
  -4  11   9        6.51       15.82     16.83 o
  -3  11   9      320.69      337.16     30.73 o
  -2  11   9        9.20        3.31     15.99 o
  -1  11   9      247.43      242.24     19.63 o
   0  11   9       46.72       85.30     27.30 o
   1  11   9       94.20      119.42     28.66 o
   2  11   9       60.06       57.32     28.66 o
   3  11   9       49.78       42.31     29.34 o
  -9  12   9      120.02      114.30     30.99 o
  -8  12   9      185.33      219.28     28.25 o
  -7  12   9      100.65      117.23     21.12 o
  -6  12   9       89.28       74.64     19.58 o
  -5  12   9      205.43      238.88     20.82 o
  -4  12   9       46.16       72.61     17.99 o
  -3  12   9       19.34       26.59     16.84 o
  -2  12   9        7.32       26.47     17.37 o
  -1  12   9       63.23       92.81     27.18 o
   0  12   9      140.08      126.93     29.34 o
   1  12   9       11.15       13.65     27.30 o
   2  12   9       36.96       90.08     29.34 o
   3  12   9       32.01       77.79     30.71 o
  -8  13   9       16.70        8.49     21.81 o
  -7  13   9        2.04       -1.62     20.36 o
  -6  13   9       63.32       57.91     20.04 o
  -5  13   9       86.80       82.79     19.14 o
  -4  13   9        3.89       13.04     17.84 o
  -3  13   9       35.06       36.71     17.69 o
  -2  13   9        0.07       -9.16     22.10 o
  -1  13   9        8.18       -4.92     23.13 o
   0  13   9       20.52       42.31     27.98 o
   1  13   9        2.40       19.79     28.66 o
   2  13   9       65.97       61.42     30.03 o
  -8  14   9      134.05      110.41     23.66 o
  -7  14   9       14.12       36.16     21.32 o
  -6  14   9      378.74      402.51     30.10 o
  -5  14   9       27.11       11.69     18.99 o
  -4  14   9      237.94      225.68     20.83 o
  -3  14   9      341.18      362.81     22.96 o
  -2  14   9      115.72      142.36     19.90 o
  -1  14   9        2.35       29.25     18.05 o
   0  14   9       46.37       52.54     29.34 o
   1  14   9        4.44        8.19     28.66 o
   2  14   9       22.07       25.25     30.03 o
  -7  15   9       15.49       32.50     21.44 o
  -6  15   9        1.96       25.37     20.57 o
  -5  15   9       69.87       68.96     20.09 o
  -4  15   9      108.13      148.74     21.04 o
  -3  15   9       70.44      108.34     20.02 o
  -2  15   9        4.58       20.60     18.83 o
  -1  15   9       15.97        5.85     18.81 o
   0  15   9      176.42      181.52     32.76 o
   1  15   9       36.47       59.37     30.71 o
  -6  16   9        0.58        8.75     20.84 o
  -5  16   9       96.13       83.36     20.89 o
  -4  16   9        9.90       24.97     25.67 o
  -3  16   9        4.23       22.14     22.45 o
  -2  16   9       11.97       -8.74     19.24 o
  -1  16   9       30.85       39.76     20.09 o
   0  16   9       28.13       37.53     30.71 o
  -5  17   9       19.14       30.06     20.63 o
  -4  17   9       37.15       32.09     20.50 o
  -3  17   9        2.10       23.79     20.21 o
  -2  17   9        0.57       15.99     20.12 o
  -1  17   9       45.78       16.99     32.15 o
 -10   0  10       75.36       32.56     30.78 o
  -9   0  10       84.23      107.89     46.40 o
  -8   0  10       29.16       57.16     24.75 o
  -7   0  10      183.55      196.94     23.59 o
  -6   0  10       28.01       10.56     18.84 o
  -5   0  10       54.48       62.18     18.17 o
  -4   0  10       81.06       96.22     23.88 o
  -3   0  10       23.67       14.75     16.38 o
  -2   0  10      368.86      406.71     32.76 o
  -1   0  10       59.79       88.71     24.57 o
   0   0  10        2.83      -22.52     22.52 o
   1   0  10       16.82       36.17     24.57 o
   2   0  10       22.27       51.18     26.61 o
   3   0  10       17.92      -25.25     26.61 o
 -10   1  10       60.05       60.14     22.48 o
  -9   1  10       79.89       65.20     20.08 o
  -8   1  10       88.93      120.23     17.89 o
  -7   1  10       61.50       82.66     15.52 o
  -6   1  10      137.24      177.30     15.10 o
  -5   1  10       89.14       95.35     13.08 o
  -4   1  10      130.10      142.53     12.88 o
  -3   1  10      515.34      539.16     19.11 o
  -2   1  10       30.53       36.67     13.75 o
  -1   1  10       15.81        8.99     16.38 o
   0   1  10       72.87       77.49     17.61 o
   1   1  10       72.03       65.51     17.85 o
   2   1  10       30.01       36.17     18.09 o
   3   1  10        0.13      -14.87     18.57 o
 -10   2  10       33.95       32.14     27.10 o
  -9   2  10       27.32       57.99     23.78 o
  -8   2  10        5.03       -8.42     20.08 o
  -7   2  10      113.20       99.14     20.15 o
  -6   2  10       40.07       65.28     16.69 o
  -5   2  10        4.41       14.72     12.31 o
  -4   2  10        2.19        3.01     11.39 o
  -3   2  10       15.45       36.47     11.63 o
  -2   2  10      124.49      109.56     14.57 o
  -1   2  10       39.74       41.80     16.87 o
   0   2  10       21.93       32.79     16.87 o
   1   2  10        0.80        4.73     17.35 o
   2   2  10        0.85       12.19     18.77 o
   3   2  10        1.28      -26.61     26.61 o
 -10   3  10      254.89      250.90     29.68 o
  -9   3  10       98.40      107.80     24.57 o
  -8   3  10      177.52      185.31     35.31 o
  -7   3  10      247.64      287.30     25.74 o
  -6   3  10      180.70      206.62     18.68 o
  -5   3  10      307.57      314.27     18.84 o
  -4   3  10       10.69       14.52     14.11 o
  -3   3  10     1102.08     1097.95     33.29 o
  -2   3  10       80.35       86.60     14.43 o
  -1   3  10      108.46       92.33     17.57 o
   0   3  10       20.06       30.06     16.60 o
   1   3  10      169.64      177.42     27.98 o
   2   3  10       30.96       58.69     27.30 o
   3   3  10        3.16      -20.47     27.30 o
 -10   4  10        0.51      -12.85     26.38 o
  -9   4  10        7.91        2.17     23.38 o
  -8   4  10      193.26      187.54     30.69 o
  -7   4  10        0.39       -0.34     17.88 o
  -6   4  10        4.90        4.78     16.62 o
  -5   4  10        0.00       -0.12     13.79 o
  -4   4  10       59.62       36.27     14.48 o
  -3   4  10       18.76       29.32     15.93 o
  -2   4  10      226.02      280.31     22.80 o
  -1   4  10       71.11       46.40     25.25 o
   0   4  10       62.45       85.30     26.61 o
   1   4  10       49.70       60.73     26.61 o
   2   4  10      352.70      365.08     34.12 o
   3   4  10       12.51       30.71     27.98 o
  -9   5  10       31.85       32.08     23.77 o
  -8   5  10       31.48       17.90     33.01 o
  -7   5  10       21.54       41.78     22.72 o
  -6   5  10      122.87      107.80     17.63 o
  -5   5  10       61.11       66.23     14.89 o
  -4   5  10        3.88       -0.55     20.19 o
  -3   5  10       63.73       61.77     17.83 o
  -2   5  10        2.75        8.90     17.35 o
  -1   5  10       23.82       40.94     25.93 o
   0   5  10        0.11        3.41     25.93 o
   1   5  10       10.26       37.53     26.61 o
   2   5  10        3.57       37.53     27.30 o
   3   5  10       41.80       25.25     28.66 o
  -9   6  10       91.62       88.88     25.08 o
  -8   6  10       33.83       50.46     21.41 o
  -7   6  10        9.16       24.38     18.73 o
  -6   6  10       35.11       58.34     20.68 o
  -5   6  10      217.35      218.21     20.21 o
  -4   6  10        0.39       23.13     16.72 o
  -3   6  10        4.57        6.34     17.49 o
  -2   6  10      139.18      162.73     19.99 o
  -1   6  10       37.38       40.94     25.93 o
   0   6  10        4.86        3.41     25.93 o
   1   6  10        1.73       -6.82     25.93 o
   2   6  10      257.16      261.36     32.76 o
  -9   7  10        7.34        8.73     24.17 o
  -8   7  10       25.28       24.92     21.16 o
  -7   7  10      821.65      789.29     51.52 o
  -6   7  10      290.74      324.57     23.27 o
  -5   7  10        4.23       11.56     17.75 o
  -4   7  10      299.88      307.04     21.00 o
  -3   7  10      245.78      277.66     21.92 o
  -2   7  10       19.26       13.18     18.05 o
  -1   7  10       24.27       43.67     26.61 o
   0   7  10       41.43       23.20     26.61 o
   1   7  10       51.23       52.54     27.30 o
   2   7  10       54.10       77.11     28.66 o
  -9   8  10       20.67       37.42     29.32 o
  -8   8  10        1.32        4.84     26.14 o
  -7   8  10       55.28       57.69     20.83 o
  -6   8  10       11.14       20.95     19.42 o
  -5   8  10        0.86       -2.18     26.89 o
  -4   8  10       10.13       40.16     17.92 o
  -3   8  10        0.88       21.41     16.89 o
  -2   8  10       13.42       20.30     18.57 o
  -1   8  10        0.06       21.15     26.61 o
   0   8  10       50.84       49.81     27.30 o
   1   8  10       25.18       43.67     28.66 o
   2   8  10        7.64       10.24     27.98 o
  -8   9  10       24.85       32.82     26.62 o
  -7   9  10      255.65      283.58     24.60 o
  -6   9  10      325.98      298.34     23.56 o
  -5   9  10        4.10       17.33     18.61 o
  -4   9  10      163.74      181.35     20.07 o
  -3   9  10       35.51       41.35     17.64 o
  -2   9  10       41.51       59.70     19.77 o
  -1   9  10       79.72       68.24     27.98 o
   1   9  10        0.53       14.33     27.98 o
   2   9  10       20.62       55.27     29.34 o
  -8  10  10        1.53       15.16     22.26 o
  -7  10  10       91.84      113.03     22.57 o
  -6  10  10        3.24       24.94     20.16 o
  -5  10  10        5.78       24.06     18.99 o
  -4  10  10        0.30       10.55     18.32 o
  -3  10  10       12.81       17.71     18.33 o
  -2  10  10      210.34      284.87     24.91 o
  -1  10  10       59.49       36.17     27.98 o
   0  10  10       26.05       14.33     27.98 o
   1  10  10        2.22        0.68     28.66 o
  -7  11  10       24.95       54.11     29.71 o
  -6  11  10        0.39       21.15     21.23 o
  -5  11  10        3.24       18.71     19.54 o
  -4  11  10       40.97       36.49     18.95 o
  -3  11  10       47.70       43.31     18.90 o
  -2  11  10        0.98       43.48     20.50 o
  -1  11  10       43.13       87.35     30.03 o
   0  11  10        6.98       16.38     28.66 o
   1  11  10       60.87       57.32     30.71 o
  -7  12  10       75.51       56.61     22.60 o
  -6  12  10       22.14       27.97     22.84 o
  -5  12  10        0.43        9.50     19.80 o
  -4  12  10       69.59       94.97     20.12 o
  -3  12  10        8.13       36.75     18.89 o
  -2  12  10       44.17       57.66     21.23 o
  -1  12  10       10.36       30.03     29.34 o
   0  12  10        3.57        0.68     29.34 o
  -6  13  10      215.82      213.42     23.60 o
  -5  13  10        3.54       14.04     20.55 o
  -4  13  10      145.05      173.83     21.40 o
  -3  13  10      168.70      200.36     21.69 o
  -2  13  10       75.13      103.59     29.24 o
  -1  13  10       12.29       18.42     30.03 o
  -5  14  10       11.04       46.33     21.23 o
  -4  14  10        5.68       43.86     20.23 o
  -3  14  10        5.81       12.85     19.92 o
  -2  14  10       57.19       73.83     20.63 o
  -8   1  11       14.92       30.20     21.57 o
  -7   1  11       36.21       46.88     19.65 o
  -6   1  11      267.89      353.27     21.89 o
  -5   1  11       84.25      100.28     17.38 o
  -4   1  11        1.06        3.80     24.36 o
  -3   1  11        9.92        2.16     15.36 o
  -2   1  11       77.55       66.53     19.54 o
  -1   1  11       13.49       14.49     19.06 o
   0   1  11       29.07       45.38     19.78 o
  -8   2  11      114.33      131.42     23.05 o
  -7   2  11        2.06        0.08     26.72 o
  -6   2  11      198.66      191.20     20.11 o
  -5   2  11      222.51      298.55     20.15 o
  -4   2  11       58.27       83.93     16.79 o
  -3   2  11       89.04       63.79     16.00 o
  -2   2  11      249.56      273.95     22.66 o
  -1   2  11      281.75      304.48     23.16 o
   0   2  11        3.02        4.09     27.98 o
  -8   3  11        4.13       25.25     21.95 o
  -7   3  11       12.70       35.26     19.88 o
  -6   3  11        0.67       10.31     17.78 o
  -5   3  11       35.49       39.24     16.88 o
  -4   3  11        0.04       24.39     15.98 o
  -3   3  11       19.36       16.32     15.36 o
  -2   3  11        0.04       -4.09     27.30 o
  -1   3  11        0.19       23.88     27.98 o
   0   3  11        0.74       -1.36     27.30 o
  -8   4  11       21.04       41.93     22.28 o
  -7   4  11        7.68       16.01     19.80 o
  -6   4  11       99.85      113.76     19.20 o
  -5   4  11      216.34      234.48     19.75 o
  -4   4  11       21.48       35.04     19.71 o
  -3   4  11        1.18       16.81     19.06 o
  -2   4  11       29.16       70.97     28.66 o
  -1   4  11       57.50       40.26     27.98 o
   0   4  11        6.20       24.57     27.98 o
  -7   5  11        2.90       17.90     19.97 o
  -6   5  11      115.46      141.42     24.48 o
  -5   5  11        1.37       -4.71     20.79 o
  -4   5  11       69.10       62.75     20.89 o
  -3   5  11       13.30       13.66     19.54 o
  -2   5  11       17.27       43.67     27.98 o
  -1   5  11       48.84       14.33     27.98 o
   0   5  11        6.69       17.74     29.34 o
  -7   6  11       45.27       58.19     25.36 o
  -6   6  11       21.80       22.95     22.82 o
  -5   6  11       48.41       63.38     22.25 o
  -4   6  11       10.10        5.65     20.20 o
  -3   6  11        1.09       -4.09     19.78 o
  -2   6  11       50.07       61.50     20.73 o
  -1   6  11      153.76      174.01     32.07 o
   0   6  11        8.49       27.30     29.34 o
  -7   7  11        0.74       46.21     25.36 o
  -6   7  11        8.85       47.18     20.97 o
  -5   7  11       52.15       46.68     22.05 o
  -4   7  11       27.45       69.30     21.44 o
  -3   7  11        4.80       25.16     20.50 o
  -2   7  11        0.98       -3.50     31.39 o
  -1   7  11       37.91       55.27     30.03 o
  -6   8  11       68.11       82.10     21.96 o
  -5   8  11      259.85      295.37     27.11 o
  -4   8  11       61.36       59.85     21.70 o
  -3   8  11        2.59        3.41     20.75 o
  -2   8  11       23.08       35.59     20.99 o
  -1   8  11      297.87      266.13     34.80 o
  -6   9  11       83.97      107.17     22.93 o
  -5   9  11        0.30       33.14     20.85 o
  -4   9  11        9.74       20.55     21.47 o
  -3   9  11       33.99       61.07     22.20 o
  -2   9  11       13.17       20.47     21.23 o
  -4  10  11       17.79       -0.13     21.95 o
  -3  10  11       35.82       64.15     22.68 o
 
